# Supplementary material for: Discovery of an SQS-PSY Domain-Containing Protein in Meloidogyne incognita Reveals Its Function in Parasitism
Source: Int J Mol Sci. 2025 Sep 18;26(18):9113. doi: 10.3390/ijms26189113 (PMC12470011; doi:10.3390/ijms26189113)
Supplement: Supplementary file 1 [file ijms-26-09113-s001.zip]

Archive with 12 entries (11 files):
- ijms-3842080-supplementary/Suppl Data.pdf
- ijms-3842080-supplementary/suppl Figs/
- ijms-3842080-supplementary/suppl Figs/Fig S3.tif
- ijms-3842080-supplementary/suppl Figs/Fig S8.tif
- ijms-3842080-supplementary/suppl Figs/FigS1.tif
- ijms-3842080-supplementary/suppl Figs/FigS2.tif
- ijms-3842080-supplementary/suppl Figs/FigS4.tif
- ijms-3842080-supplementary/suppl Figs/FigS5.tif
- ijms-3842080-supplementary/suppl Figs/FigS6.tif
- ijms-3842080-supplementary/suppl Figs/FigS7.tif
- ijms-3842080-supplementary/suppl Figs/FigS9.tif
- ijms-3842080-supplementary/Suppl Tables.xlsx
