# Supplementary material for: Discovery of an SQS-PSY Domain-Containing Protein in Meloidogyne incognita Reveals Its Function in Parasitism
Source: Int J Mol Sci. 2025 Sep 18;26(18):9113. doi: 10.3390/ijms26189113 (PMC12470011; doi:10.3390/ijms26189113)
Supplement: Supplementary file 1 [file ijms-26-09113-s001.zip › ijms-3842080-supplementary/Suppl Tables.xlsx]

## Sheet: Table S1
Supplementary Table S1. List of nematodes with Minc31999 orthologous genes encoding SQS-PSY domain-containing proteins in their genomes
Species	Family	Clade	Lifestyle	GenBank ID	Size (Mb)	GC %	E-value	Identity %
Plectus sambesii	Plectidae	Clade C	free-living	NIUQ00000000.1	186.7	42.5	8E-46	36.36
Soboliphyme baturini	Soboliphymatidae	Clade I	animal parasite	UZAM00000000.1	218.33	40.4	2E-16	31.1
Trichinella britovi	Trichinellidae	Clade I	mammal parasite	JYDI00000000.1	51.5	33.8	2E-23	21.71
Trichinella murrelli	Trichinellidae	Clade I	mammal parasite	JYDJ00000000.1	48.13	33.7	3E-24	22.42
Trichinella nativa	Trichinellidae	Clade I	animal parasite	LVZM00000000.1	51.41	33.6	1E-21	22.06
Trichinella papuae	Trichinellidae	Clade I	animal parasite	JYDO00000000.1	46.47	32.8	7E-23	23.18
Trichinella patagoniensis	Trichinellidae	Clade I	mammal parasite	JYDQ00000000.1	48.79	33.7	2E-23	22.42
Trichinella pseudospiralis	Trichinellidae	Clade I	animal parasite	JYDR00000000.1	49.16	32.9	9E-21	28.205
Trichinella spiralis	Trichinellidae	Clade I	mammal parasite	ABIR00000000.1	63.53	35.1	2E-23	22.42
Trichinella sp. T6	Trichinellidae	Clade I	mammal parasite	JYDK00000000.1	49.87	33.6	1E-23	22.42
Trichinella sp. T8	Trichinellidae	Clade I	mammal parasite	JYDM00000000.1	48.87	33.7	6E-24	22.42
Trichinella zimbabwensis	Trichinellidae	Clade I	animal parasite	JYDP00000000.1	50.8	32.9	6E-22	22.49
Trichuris suis	Trichuridae	Clade I	mammal parasite	JMHY00000000.1	74.23	43.7	4E-17	26.523
Trichuris trichiura	Trichuridae	Clade I	human parasite	CBXK000000000.1	75.5	42.2	7E-11	36.36
Acanthocheilonema viteae	Onchocercidae	Clade III	mammal parasite	UPTC00000000.1	77.35	29.9	2E-53	37.29
Ascaris lumbricoides	Ascarididae	Clade III	human parasite	(WormBase WS291)	316.98	37.5	4E-42	34.538
Ascaris suum	Ascarididae	Clade III	mammal parasite	AEUI00000000.3	298.03	37.7	1E-59	38.46
Brugia malayi	Onchocercidae	Clade III	human parasite	CAAKNF000000000.1	87.16	28.5	3E-56	35.294
Brugia pahangi	Onchocercidae	Clade III	mammal parasite	UZAD00000000.1	90.55	27.6	1E-56	39.93
Brugia timori	Onchocercidae	Clade III	human parasite	UZAG00000000.1	64.89	29.8	4E-18	40.506
Dirofilaria immitis	Onchocercidae	Clade III	mammal parasite	CAWD000000000.1	84.89	28	2E-58	39.25
Dracunculus medinensis	Dracunculidae	Clade III	human parasite	UYYG00000000.1	103.75	30.2	6E-47	34.783
Elaeophora elaphi	Onchocercidae	Clade III	mammal parasite	CBVL000000000.1	1.48	56.6	1E-55	39.46
Enterobius vermicularis	Oxyuridae	Clade III	human parasite	UXUI00000000.1	150.05	31.3	5E-55	34.448
Gongylonema pulchrum	Gongylonematidae	Clade III	human parasite	UYRT00000000.1	322.33	41.5	7E-22	36.09
Litomosoides sigmodontis	Onchocercidae	Clade III	mammal parasite	UYRX00000000.1	64.81	33.5	6E-21	31.061
Loa loa	Onchocercidae	Clade III	human parasite	ADBU00000000.2	91.37	31.6	2E-54	33.673
Onchocerca flexuosa	Onchocercidae	Clade III	mammal parasite	UZAJ00000000.1	86.17	28.9	1E-28	32.075
Onchocerca ochengi	Onchocercidae	Clade III	mammal parasite	UYRW00000000.1	95.51	29.3	1E-52	34.828
Onchocerca volvulus	Onchocercidae	Clade III	human parasite	CBVM000000000.2	96.34	29.8	1E-47	33
Parascaris univalens	Ascarididae	Clade III	mammal parasite	NJFU00000000.1	253.21	38.9	4E-56	32.667
Syphacia muris	Oxyuridae	Clade III	mammal parasite	(WormBase WS291)	99.09	30.9	1E-46	33.23
Thelazia callipaeda	Thelaziidae	Clade III	mammal parasite	UYYF00000000.1	75.39	29.6	5E-57	38.57
Toxocara canis	Toxocaridae	Clade III	mammal parasite	UYWY00000000.1	299.79	38.7	7E-54	33.557
Wuchereria bancrofti	Onchocercidae	Clade III	human parasite	UYWW00000000.1	76.99	28.8	2E-47	34.182
Acrobeloides nanus	Cephalobidae	Clade IV	free-living	OZJO00000000.1	248.06	35.4	2E-70	40.4
Bursaphelenchus xylophilus	Aphelenchoididae	Clade IV	plant parasitic	POCF00000000.1	79.23	40.8	4E-62	40.07
Bursaphelenchus mucronatus	Aphelenchoididae	Clade IV	plant parasitic	VUOU00000000.1	73.1	39.5	3E-65	41.08
Ditylenchus destructor	Anguinidae	Clade IV	plant parasitic	LSTP00000000.1	111.14	36.1	3E-84	48.03
Ditylenchus dipsaci	Anguinidae	Clade IV	plant parasitic	SADC00000000.1	227.23	37.5	6E-76	45.76
Globodera pallida	Heteroderidae	Clade IV	plant parasitic	CBXT000000000.1	123.63	38.7	5E-83	46.08
Globodera rostochiensis	Heteroderidae	Clade IV	plant parasitic	FKKZ00000000.1	95.88	36.4	2E-96	49.37
Halicephalobus mephisto	Panagrolaimidae	Clade IV	free-living	SWDT00000000.1	61.42	32.1	1E-70	39.49
Heterodera glycines	Heteroderidae	Clade IV	plant parasitic	(WormBase WS291)	157.98	36.8	6E-92	54.46
Meloidogyne arenaria A2-O	Meloidogynidae	Clade IV	plant parasitic	QEUI00000000.1	284.01	30	< 1E-300	95
Meloidogyne arenaria	Meloidogynidae	Clade IV	plant parasitic	CEWM00000000.1	258.07	29.8	< 1E-300	97.19
Meloidogyne enterolobii	Meloidogynidae	Clade IV	plant parasitic	RCFM00000000.1	162.97	29.7	< 1E-300	95
Meloidogyne floridensis	Meloidogynidae	Clade IV	plant parasitic	CCDZ00000000.1	96.67	30	2E-176	89.85
Meloidogyne graminicola	Meloidogynidae	Clade IV	plant parasitic	NXFT00000000.1	38.19	23.1	2E-154	66.56
Meloidogyne hapla	Meloidogynidae	Clade IV	plant parasitic	ABLG00000000.1	53.01	27.4	< 1E-300	85
Meloidogyne incognita	Meloidogynidae	Clade IV	plant parasitic	FXSY00000000.1	183.53	29.8	< 1E-300	97.19
Meloidogyne incognita W1	Meloidogynidae	Clade IV	plant parasitic	RCFL00000000.1	121.96	29.3	2E-163	84.21
Meloidogyne javanica	Meloidogynidae	Clade IV	plant parasitic	CEWN00000000.1	235.8	29.9	< 1E-300	98.12
Meloidogyne javanica VW4	Meloidogynidae	Clade IV	plant parasitic	RCFK00000000.1	150.35	29.6	2E-137	85.84
Panagrellus redivivus	Panagrolaimidae	Clade IV	free-living	AOMH00000000.1	65.09	44.3	9E-84	44.483
Rotylenchulus reniformis	Hoplolaimidae	Clade IV	plant parasitic	LDKF00000000.1	313.58	17.4	2E-73	47.83
Steinernema carpocapsae	Steinernematidae	Clade IV	insect parasite	AZBU00000000.2	84.51	45.5	2E-60	35.88
Steinernema feltiae	Steinernematidae	Clade IV	insect parasite	AZBV00000000.1	82.5	46.7	8E-53	38.1
Steinernema monticolum	Steinernematidae	Clade IV	insect parasite	AZHV00000000.1	89.16	41.8	2E-54	36.4
Steinernema scapterisci	Steinernematidae	Clade IV	insect parasite	AZBW00000000.1	74.94	47.9	1E-52	36.4
Parastrongyloides trichosuri	Strongyloididae	Clade IV	mammal parasite	(WormBase WS291)	42.49	28.4	2E-56	37.295
Strongyloides ratti	Strongyloididae	Clade IV	mammal parasite	CAUJLO000000000.1	43.9	21.5	9E-53	34.783
Strongyloides stercoralis	Strongyloididae	Clade IV	human parasite	(WormBase WS291)	42.67	22.1	2E-42	34.59
Ancylostoma caninum	Ancylostomatidae	Clade V	mammal parasite	JOJR00000000.1	465.73	37	5E-57	36.184
Ancylostoma duodenale	Ancylostomatidae	Clade V	human parasite	JHON00000000.1	332.88	42.7	7E-58	37.786
Angiostrongylus cantonensis	Metastrongylidae	Clade V	animal parasite	(WormBase WS291)	293.31	38.7	5E-40	32.99
Angiostrongylus costaricensis	Metastrongylidae	Clade V	animal parasite	UYYA00000000.1	262.78	41.1	8E-38	31.801
Caenorhabditis brenneri	Rhabditidae	Clade V	free-living	ABEG00000000.2	190.37	39.7	2E-42	30.323
Caenorhabditis bovis	Rhabditidae	Clade V	free-living	CADEPM000000000.1	62.73	38.1	3E-51	32.903
Caenorhabditis briggsae	Rhabditidae	Clade V	free-living	CAAC00000000.2	108.48	37.7	1E-41	34.02
Caenorhabditis elegans	Rhabditidae	Clade V	free-living	(WormBase WS291)	100.29	35.4	2E-41	30.526
Caenorhabditis japonica	Rhabditidae	Clade V	free-living	ABLE00000000.3	166.26	39.9	7E-46	32.609
Caenorhabditis latens	Rhabditidae	Clade V	free-living	NIPN00000000.2	120.37	38.5	3E-38	30.282
Caenorhabditis nigoni	Rhabditidae	Clade V	free-living	PDUG00000000.1	129.49	37.7	2E-39	29.393
Caenorhabditis remanei	Rhabditidae	Clade V	free-living	WUAV00000000.1	130.5	38	2E-39	29.965
Caenorhabditis tropicalis	Rhabditidae	Clade V	free-living	AEKS00000000.1	79.32	38.1	8E-30	34.34
Cylicostephanus goldi	Strongylidae	Clade V	mammal parasite	UYRV00000000.1	173.36	38.2	2E-13	34.286
Dictyocaulus viviparus	Metastrongylidae	Clade V	animal parasite	CAXLMY000000000.1	181.1	35	2E-54	35.664
Diploscapter coronatus	Rhabditidae	Clade V	free-living	BBTA00000000.1	170.49	37.4	5E-51	34.783
Diploscapter pachys	Rhabditidae	Clade V	free-living	LIAE00000000.1	157.72	37.9	5E-46	35.249
Haemonchus contortus	Trichostrongylidae	Clade V	mammal parasite	GCA_041937105.1	283.44	43.2	7E-52	34.266
Haemonchus placei	Trichostrongylidae	Clade V	mammal parasite	UZAF00000000.1	259.13	41	2E-37	34.979
Heligmosomoides polygyrus	Heligmosomidae	Clade V	mammal parasite	FMJQ00000000.1	696.95	45.6	3E-53	37.023
Heterorhabditis bacteriophora	Heterorhabditidae	Clade V	insect parasite	ACKM00000000.1	76.97	33.9	5E-19	33.14
Mesorhabditis belari	Rhabditidae	Clade V	free-living	UZWA00000000.1	163.45	37	3E-48	32.78
Micoletzkya japonica	Diplogasteridae	Clade V	free-living	UENP00000000.1	201.9	44.9	9E-32	38.1
Necator americanus	Ancylostomatidae	Clade V	human parasite	ANCG00000000.1	244.08	41.3	9E-58	37.884
Oesophagostomum dentatum	Strongylidae	Clade V	mammal parasite	JOOK00000000.1	443.02	42.8	2E-45	39.367
Oscheius tipulae	Rhabditidae	Clade V	free-living	FXWY00000000.1	59.47	44.5	5E-37	31.74
Pristionchus arcanus	Neodiplogasteridae	Clade V	free-living	UEMY00000000.1	202.76	42.4	1E-39	33.58
Pristionchus entomophagus	Neodiplogasteridae	Clade V	free-living	UENO00000000.1	264.16	42.9	3E-37	29.9
Pristionchus exspectatus	Neodiplogasteridae	Clade V	free-living	OSAB00000000.1	177.64	43.1	8E-42	32.61
Pristionchus fissidentatus	Neodiplogasteridae	Clade V	free-living	UENN00000000.1	247.44	42	6E-18	33.08
Pristionchus maxplancki	Neodiplogasteridae	Clade V	free-living	UENM00000000.1	265.59	44.3	1E-31	34.167
Pristionchus mayeri	Neodiplogasteridae	Clade V	free-living	UENR00000000.1	297.45	42.8	1E-28	39.57
Pristionchus pacificus	Neodiplogasteridae	Clade V	free-living	ABKE00000000.4	158.48	43	1E-39	31.715

## Sheet: Table S2
Supplementary Table S2. Detailed information of upregulated DEGs between transcriptomes of Minc31999 overexpressed lines and WT A. thaliana
GeneID	WT_FPKM	T3-5_FPKM	T3-7_FPKM	T3-10_FPKM	Pvalue_T3-5 vs WT	FDR_T3-5 vs WT	Log2FC_T3-5 vs WT	Pvalue_T3-7 vs WT	FDR_T3-7 vs WT	Log2FC_T3-7 vs WT	Pvalue_T3-10 vs WT	FDR_T3-10 vs WT	Log2FC_T3-10 vs WT
AT1G01620	60.4876	119.752	176.44	179.181	9.28881e-06	0.00032522	0.985343	2.07061e-14	4.58618e-12	1.54447	3.60622e-16	4.96513e-14	1.56671
AT1G01680	10.0349	12.6671	27.4358	14.8577	0.67767	1	0.336062	0.00763132	0.199688	1.45104	0.318958	1	0.566184
AT1G01770	13.7506	24.6966	23.5986	36.1521	0.108188	0.701178	0.844816	0.143301	1	0.779208	0.00104045	0.0222468	1.39458
AT1G01780	12.7867	28.4952	20.2244	31.7547	0.0275603	0.282635	1.15608	0.296201	1	0.661452	0.00407203	0.068349	1.31233
AT1G02305	40.5469	100.524	81.9688	114.376	5.13502e-07	2.3201e-05	1.30987	0.000275455	0.0126234	1.01548	4.84936e-10	3.64632e-08	1.49612
AT1G02900	65.2098	136.518	131.784	140.618	4.58317e-07	2.09398e-05	1.06593	2.07045e-06	0.000155681	1.01502	1.67241e-08	1.04536e-06	1.10862
AT1G03820	0.202798	20.5834	3.37718	6.34836	9.55404e-07	4.09859e-05	6.6653	0.249999	1	4.05771	0.0136251	0.178089	4.96827
AT1G04770	3.23418	42.6586	11.1148	15.8667	4.65319e-10	3.1501e-08	3.72136	0.0573719	0.812981	1.78101	0.00213981	0.0411349	2.29453
AT1G05260	5.39141	28.9053	54.5759	54.2091	3.86515e-05	0.00118436	2.4226	1.03739e-11	1.93934e-09	3.33953	5.74157e-12	5.29393e-10	3.3298
AT1G05710	18.1071	40.553	21.8091	21.1886	0.00380245	0.061591	1.16325	0.635823	1	0.268372	0.63149	1	0.226735
AT1G06680	3.43287	14.7014	6.74411	4.46664	0.00754228	0.106877	2.09847	0.343748	1	0.974212	0.720819	1	0.379776
AT1G06760	128.058	220.785	213.337	265.549	9.63498e-07	4.12462e-05	0.785842	4.83614e-06	0.000342174	0.736337	9.84235e-14	1.0725e-11	1.05218
AT1G07590	131.835	676.817	270.67	335.529	2.50802e-88	3.00623e-85	2.36004	3.81352e-12	7.54447e-10	1.0378	1.09738e-23	2.63075e-21	1.34771
AT1G07600	15.3135	99.4423	29.9202	53.3481	2.42715e-16	2.89233e-14	2.69906	0.035695	0.596217	0.96632	1.19671e-06	5.46755e-05	1.80064
AT1G07610	17.1358	356.418	47.448	55.6918	1.68457e-83	1.63459e-80	4.37848	0.000226812	0.0107483	1.46933	1.59098e-06	7.03243e-05	1.70045
AT1G08090	14.754	43.3596	31.9345	86.8882	0.000307981	0.00749792	1.55524	0.018622	0.386415	1.11401	2.73951e-14	3.20821e-12	2.55805
AT1G08110	16.9153	41.4633	27.9462	23.1273	0.00223813	0.0402884	1.2935	0.13515	1	0.72432	0.342822	1	0.451265
AT1G08160	7.48727	18.2592	20.7995	20.9885	0.0433075	0.387633	1.28612	0.0125401	0.290045	1.47404	0.00714884	0.107905	1.48709
AT1G08380	0.194869	7.60972	1.20294	0.553362	0.00781439	0.109214	5.28726	1	1	2.62599	0.488718	1	1.50572
AT1G08920	14.5974	100.457	30.7354	69.3405	1.39424e-16	1.72184e-14	2.7828	0.0258938	0.482742	1.07419	4.20555e-10	3.19763e-08	2.24799
AT1G09740	33.1698	80.9305	58.8218	83.3753	8.08435e-06	0.000289009	1.28681	0.00877881	0.219223	0.826481	9.27532e-07	4.37508e-05	1.32975
AT1G09840	12.1825	30.451	26.1102	27.1142	0.00792696	0.11056	1.32168	0.0335501	0.578875	1.0998	0.0151939	0.194093	1.15424
AT1G11185	24.9277	52.0545	43.6435	81.8018	0.00280802	0.0482861	1.06227	0.0294897	0.528041	0.808019	5.13723e-09	3.47778e-07	1.71438
AT1G11190	3.18211	28.7034	8.13641	29.2445	2.56325e-06	0.00010142	3.17317	0.226561	1	1.35441	9.31976e-07	4.37578e-05	3.20011
AT1G11580	66.1113	203.31	233.675	254.661	2.34033e-17	3.01829e-15	1.62071	3.34362e-23	1.44964e-20	1.82153	1.97436e-29	5.83067e-27	1.94561
AT1G11840	48.2091	178.154	95.889	92.1464	9.96702e-19	1.43027e-16	1.88574	7.79283e-05	0.00420091	0.992058	6.41868e-05	0.00202154	0.93462
AT1G11910	83.1896	244.151	149.824	205.673	1.75228e-19	2.70502e-17	1.5533	1.34692e-05	0.00086855	0.84879	1.22927e-14	1.51812e-12	1.30588
AT1G12010	11.8462	39.0237	58.6966	86.5504	0.000198657	0.00517651	1.71992	1.34675e-08	1.58629e-06	2.30885	4.60132e-16	6.20935e-14	2.86911
AT1G12050	5.32677	21.3757	14.9282	22.9713	0.00249658	0.0438938	2.00464	0.0413881	0.653265	1.48671	0.000440004	0.0107121	2.1085
AT1G12080	3.55094	10.7699	17.7663	24.6985	0.118493	0.729781	1.60074	0.00434323	0.128637	2.32287	4.45818e-05	0.00145119	2.79815
AT1G12110	8.79746	42.9249	11.4462	17.408	2.04778e-06	8.21411e-05	2.28666	0.823802	1	0.379716	0.116047	0.728741	0.98459
AT1G12200	87.7246	242.528	115.392	112.731	6.87344e-18	9.21448e-16	1.4671	0.0677416	0.889987	0.395485	0.0405819	0.389881	0.361827
AT1G12240	20.5813	57.1535	46.0988	97.2854	5.6023e-05	0.00166898	1.47351	0.00306465	0.0972716	1.16339	8.03829e-14	8.85385e-12	2.24089
AT1G13100	3.38811	8.65849	10.0634	15.3456	0.146017	0.801343	1.35363	0.0922837	1	1.57057	0.00373756	0.0640217	2.17927
AT1G13110	23.0823	44.7468	40.7618	66.8989	0.0103598	0.137706	0.954996	0.0327619	0.573048	0.820426	1.24277e-06	5.61508e-05	1.53519
AT1G13380	8.70752	32.7529	23.6354	27.8741	0.000272204	0.00681412	1.91129	0.0135299	0.3033	1.44062	0.00142063	0.0292998	1.67859
AT1G13670	4.60776	8.93254	21.961	6.80077	0.423979	1	0.955004	0.00151357	0.0542995	2.25281	0.57343	1	0.561633
AT1G13930	48.9889	283.176	141.973	135.824	4.64602e-41	1.82062e-38	2.53118	1.08234e-11	2.00498e-09	1.53509	1.39162e-11	1.24373e-09	1.47121
AT1G14120	13.8874	68.0378	45.4179	39.899	1.1491e-09	7.27179e-08	2.29255	6.52848e-05	0.00359543	1.70948	0.000195252	0.00539845	1.52257
AT1G14130	6.51556	23.1391	7.02913	8.57916	0.00522853	0.0787448	1.82837	1	1	0.109458	0.622538	1	0.396946
AT1G14240	1.036	23.3374	9.27318	5.47497	2.9862e-06	0.00011657	4.49355	0.021484	0.424204	3.16204	0.117014	0.728741	2.40183
AT1G14480	5.69761	27.8658	10.532	16.3059	0.000195523	0.00510137	2.29007	0.332303	1	0.886345	0.031614	0.328991	1.51697
AT1G14730	12.5199	47.8291	26.2856	39.6676	7.70531e-06	0.000275942	1.93367	0.0532487	0.772827	1.07006	9.33388e-05	0.0028303	1.66374
AT1G15210	5.87282	19.2206	16.5888	23.0469	0.0146437	0.176356	1.71052	0.0346883	0.591006	1.49808	0.00119353	0.0251504	1.97245
AT1G15500	18.1087	36.7096	47.3057	44.7487	0.0144768	0.174863	1.01947	0.000422008	0.0179674	1.38533	0.000352658	0.00898094	1.30516
AT1G16460	12.1681	34.195	28.2031	28.6169	0.0016449	0.0314136	1.49069	0.0165875	0.352823	1.21276	0.00714343	0.107905	1.23377
AT1G17620	60.3361	104.756	111.555	144.724	0.000577359	0.0129	0.795938	8.98691e-05	0.00479388	0.886659	2.73115e-10	2.14048e-08	1.26221
AT1G18200	28.0585	57.9717	57.1555	57.6943	0.00161191	0.0309867	1.04691	0.00219426	0.0742732	1.02645	0.000729826	0.0163785	1.03999
AT1G18880	3.31227	40.8057	7.12335	10.5944	1.6282e-09	1.01461e-07	3.62288	0.343748	1	1.10473	0.0317253	0.328991	1.67741
AT1G18970	18.6582	43.0802	40.3881	45.1807	0.00316399	0.0535933	1.20722	0.00864016	0.216823	1.11412	0.000640741	0.0146507	1.27589
AT1G19570	135.895	375.309	242.251	221.062	1.1762e-26	2.66304e-24	1.46559	5.45433e-08	5.70126e-06	0.834014	9.70323e-07	4.51422e-05	0.701958
AT1G19835	6.07279	22.299	16.4882	18.1519	0.00372316	0.0605966	1.87655	0.052477	0.765443	1.44101	0.0130117	0.173294	1.57969
AT1G19960	2.69327	11.5042	12.7918	18.7093	0.0351678	0.337869	2.09473	0.0212701	0.423676	2.24779	0.000385147	0.00962968	2.79633
AT1G20510	25.5092	41.7051	40.3364	55.9004	0.0681993	0.519902	0.709206	0.108849	1	0.661068	0.00053477	0.0125476	1.13184
AT1G20693	123.591	303.042	288.875	297.681	3.44481e-18	4.80787e-16	1.29395	2.79359e-16	7.69258e-14	1.22487	2.07514e-19	3.74205e-17	1.2682
AT1G20840	22.9021	31.3096	43.5803	46.5462	0.341004	1	0.451129	0.0139317	0.309919	0.928198	0.00258184	0.0482663	1.02319
AT1G21310	44.0338	63.6606	94.3813	81.671	0.0671375	0.513343	0.53179	2.50145e-05	0.00151703	1.09989	0.000327589	0.00840716	0.891212
AT1G21360	5.28582	16.9506	12.6896	24.2268	0.0169107	0.197133	1.68113	0.0962504	1	1.26345	0.00025809	0.00683	2.19641
AT1G21520	25.8165	29.7198	68.6503	53.285	0.688951	1	0.203132	1.18205e-05	0.000769544	1.41097	0.00146918	0.0302399	1.04544
AT1G21528	4.50566	9.69534	13.854	17.0129	0.301789	1	1.10555	0.0635664	0.85983	1.62049	0.00931376	0.133936	1.91682
AT1G21910	15.2474	36.7986	22.1941	30.9396	0.00319193	0.0540216	1.27109	0.324002	1	0.541609	0.0122517	0.165773	1.02089
AT1G22065	14.0688	113.677	27.9851	26.5137	1.21206e-20	1.99179e-18	3.01437	0.0435555	0.675542	0.99216	0.0409606	0.392594	0.914238
AT1G22070	3.86713	17.1927	8.34011	8.24811	0.00720241	0.103064	2.15246	0.387693	1	1.1088	0.257305	1	1.0928
AT1G22440	3.28184	22.5463	21.923	28.2108	8.81227e-05	0.00248021	2.78031	0.000156503	0.00779722	2.73987	1.72881e-06	7.57599e-05	3.10367
AT1G22990	1.26918	24.6717	4.12934	4.05864	8.06586e-07	3.53458e-05	4.28089	0.374999	1	1.70201	0.208652	1	1.6771
AT1G23820	9.91702	39.315	21.237	25.7721	3.85967e-05	0.00118436	1.9871	0.0707526	0.91018	1.0986	0.00680929	0.103702	1.37783
AT1G24575	36.9278	84.961	72.3472	101.336	1.6655e-05	0.000541277	1.20209	0.00103249	0.0396216	0.97023	9.84844e-09	6.37084e-07	1.45636
AT1G25530	1.29273	14.8445	10.0518	22.0323	0.00051921	0.0118344	3.52144	0.0117185	0.276694	2.95897	1.9662e-06	8.50654e-05	4.09113
AT1G26250	50.0896	104.362	128.578	117.263	1.63461e-05	0.000534646	1.05902	3.09089e-09	4.14362e-07	1.36006	3.86052e-08	2.27358e-06	1.22717
AT1G26440	9.63214	27.8786	16.0903	23.2246	0.00510471	0.0773373	1.53323	0.326935	1	0.740263	0.0222689	0.25608	1.26973
AT1G26450	2.55899	10.757	9.5461	16.267	0.0573878	0.4721	2.07163	0.0922837	1	1.89934	0.00213981	0.0411349	2.66831
AT1G26550	29.7519	67.242	47.6202	53.6434	0.000220217	0.00565872	1.17638	0.053538	0.774268	0.678592	0.00602883	0.0946453	0.850417
AT1G27030	79.2291	169.851	100.619	84.4337	8.37333e-09	4.84725e-07	1.10017	0.117256	1	0.344805	0.531026	1	0.0917886
AT1G28100	0.735697	18.1012	2.24076	2.12209	7.63841e-05	0.00217385	4.62083	1	1	1.60681	0.616733	1	1.5283
AT1G28130	0.817313	20.506	1.78027	5.65225	1.09853e-05	0.000381994	4.64901	1	1	1.12314	0.0645561	0.520152	2.78987
AT1G28290	3.34264	32.1752	19.791	13.3254	4.19173e-07	1.92376e-05	3.26689	0.000488235	0.0203878	2.56578	0.0111153	0.153765	1.99512
AT1G28340	3.95295	15.5599	11.6978	15.944	0.011825	0.150976	1.97683	0.0768111	0.956712	1.56524	0.00620573	0.0966036	2.01202
AT1G28400	4.42813	75.6884	36.7658	46.9866	2.8189e-18	3.96143e-16	4.0953	1.02546e-07	1.00461e-05	3.05359	7.18437e-11	6.02452e-09	3.40748
AT1G28580	13.5099	62.0875	36.9727	40.6029	2.34656e-08	1.27509e-06	2.20029	0.00176887	0.0616143	1.45245	0.000126685	0.00368263	1.58757
AT1G29280	26.4668	80.4733	54.4772	77.6609	1.4449e-07	7.06062e-06	1.60432	0.0023239	0.0776298	1.04147	6.54297e-08	3.74511e-06	1.553
AT1G29930	0.625829	83.1448	3.84801	4.40658	9.04154e-24	1.73811e-21	7.05371	0.374999	1	2.62027	0.208652	1	2.81582
AT1G30510	8.68364	28.742	11.5725	13.4737	0.00166087	0.0316296	1.72679	0.663621	1	0.41433	0.396739	1	0.633778
AT1G30650	2.96782	14.5165	6.45399	10.5848	0.00754228	0.106877	2.29022	0.507811	1	1.12079	0.0317253	0.328991	1.83452
AT1G30900	11.4876	19.4141	19.8233	27.3423	0.200547	0.968146	0.757034	0.149608	1	0.787126	0.00853803	0.125075	1.25106
AT1G31050	0.340609	13.9143	2.13418	2.37693	0.000122166	0.00331476	5.35231	0.5	1	2.6475	0.238845	1	2.80291
AT1G31710	4.27918	15.3126	19.6537	8.9396	0.0192204	0.218435	1.83932	0.00154375	0.0549947	2.1994	0.171058	0.914391	1.06288
AT1G31770	6.67387	30.173	8.34243	14.5937	0.000191503	0.0050029	2.17666	1	1	0.321945	0.0875357	0.637725	1.12875
AT1G31885	2.29693	7.63406	9.41006	11.816	0.10939	0.701178	1.73274	0.0654287	0.86743	2.0345	0.00630947	0.0974739	2.36297
AT1G32090	13.6341	40.8251	25.5734	55.1328	0.000356393	0.00853378	1.58223	0.0806863	0.988068	0.907422	1.84173e-07	9.90207e-06	2.01569
AT1G32450	0.10753	29.4042	0.762271	1.05701	3.73834e-09	2.26715e-07	8.09514	1	1	2.82557	0.488717	1	3.29718
AT1G32640	45.1437	131.685	62.0845	87.1285	4.23628e-11	3.33293e-09	1.5445	0.121499	1	0.459709	0.000110997	0.00328504	0.94862
AT1G33170	0.839995	7.099	7.66023	11.7193	0.0703219	0.525083	3.07916	0.0390619	0.628724	3.18894	0.00148775	0.0304376	3.80237
AT1G33790	10.1688	16.3991	30.3702	30.9166	0.326994	1	0.689466	0.00222113	0.0748099	1.57851	0.000802773	0.0177612	1.60423
AT1G33970	17.3765	38.2847	22.4218	26.1608	0.00646824	0.0941453	1.13963	0.522392	1	0.367765	0.169076	0.914391	0.59027
AT1G34670	2.12552	14.1262	8.94909	15.6549	0.00418334	0.0655723	2.73248	0.0654287	0.86743	2.07392	0.00057747	0.0133415	2.88072
AT1G35250	0.263057	19.3803	3.60412	6.06645	3.82033e-06	0.000144697	6.20307	0.124999	1	3.7762	0.0136251	0.178089	4.52741
AT1G35260	1.66784	26.2793	6.43311	10.4408	3.03966e-06	0.000118204	3.97787	0.289061	1	1.94753	0.0199055	0.235218	2.64617
AT1G35780	2.0845	15.8657	8.77863	11.9956	0.0013133	0.0261595	2.92814	0.0654287	0.86743	2.0743	0.00630947	0.0974739	2.52474
AT1G36370	16.2952	123.852	22.6369	24.3324	7.37215e-22	1.27307e-19	2.92609	0.336777	1	0.474222	0.205274	1	0.578429
AT1G43790	0.347878	6.02032	8.44686	4.25476	0.031254	0.308708	4.11318	0.00781235	0.202277	4.60176	0.0570465	0.488832	3.61242
AT1G43910	15.1136	40.0827	44.5663	38.8583	0.00101859	0.0210291	1.40714	0.000134473	0.00683329	1.56011	0.000584972	0.0134994	1.36238
AT1G44800	18.1225	70.0028	19.0056	26.9599	2.10247e-08	1.148e-06	1.94963	1	1	0.0686469	0.139235	0.810861	0.573039
AT1G45201	0.959127	38.5174	8.85722	21.2504	7.50321e-11	5.72632e-09	5.32765	0.021484	0.424204	3.20706	3.85433e-06	0.000156454	4.46963
AT1G47128	119.133	252.598	159.352	295.959	4.56186e-12	3.88942e-10	1.08428	0.0191579	0.391835	0.419653	2.35351e-20	4.4405e-18	1.31283
AT1G47670	0.48725	14.2143	4.545	5.76765	0.000122166	0.00331476	4.86653	0.0624996	0.857612	3.22155	0.0136252	0.178089	3.56525
AT1G47960	6.84417	30.9491	13.1708	19.2472	0.00011645	0.00318938	2.17695	0.263173	1	0.944398	0.0172372	0.214566	1.4917
AT1G48260	4.10318	21.3104	9.53458	33.8768	0.000911614	0.0192099	2.37674	0.179563	1	1.21643	2.19394e-07	1.17338e-05	3.04548
AT1G48420	3.37388	20.273	8.95921	11.1072	0.000488865	0.0113454	2.58708	0.145994	1	1.40896	0.0317253	0.328991	1.71901
AT1G48600	6.39883	41.5962	15.4812	11.8282	1.01429e-07	5.10324e-06	2.70057	0.0783517	0.968207	1.27464	0.159328	0.885607	0.886345
AT1G48620	16.8477	39.5645	27.6874	36.2078	0.00320891	0.0541739	1.23166	0.13515	1	0.716679	0.00580566	0.091707	1.10375
AT1G49230	4.70908	19.3412	8.59123	7.02802	0.00661615	0.095683	2.03816	0.423948	1	0.86742	0.57343	1	0.577675
AT1G49310	15.5543	49.6588	25.7508	45.8527	3.34476e-05	0.00103897	1.67474	0.164143	1	0.727304	6.19754e-05	0.00196403	1.55969
AT1G49320	6.21886	20.479	8.01248	11.7139	0.009363	0.126786	1.71942	0.790526	1	0.365599	0.159328	0.885607	0.913501
AT1G49480	6.25249	20.3637	16.8402	14.6631	0.009363	0.126786	1.7035	0.0346883	0.591006	1.42941	0.0483996	0.44337	1.22969
AT1G49500	16.4411	38.7734	24.2374	27.5375	0.00267338	0.0462441	1.23776	0.268181	1	0.559924	0.0691409	0.546085	0.74409
AT1G49860	1.85897	41.9092	14.4771	30.2788	1.13425e-10	8.31389e-09	4.49469	0.00418071	0.12485	2.9612	7.9747e-08	4.4643e-06	4.02573
AT1G50020	20.7548	30.2665	23.5019	45.6462	0.262543	1	0.544277	0.765988	1	0.179332	0.00133749	0.0277535	1.13705
AT1G50480	28.0366	58.1556	45.5076	49.8981	0.00161191	0.0309867	1.05261	0.0473874	0.721144	0.698796	0.00878412	0.12767	0.831675
AT1G51070	31.412	91.4202	43.485	53.5299	5.06553e-08	2.66719e-06	1.5412	0.200667	1	0.469202	0.008821	0.128115	0.769028
AT1G51830	0.075168	28.3631	1.90454	0.859704	7.47489e-09	4.36435e-07	8.55968	0.5	1	4.66318	0.488717	1	3.51565
AT1G53280	6.77961	31.1186	15.7461	14.0786	0.00011645	0.00318938	2.19851	0.0931371	1	1.21572	0.127023	0.771033	1.05423
AT1G53580	73.7869	144.77	120.318	175.454	1.88168e-06	7.66861e-05	0.972325	0.00117705	0.0445813	0.70542	9.17963e-12	8.31348e-10	1.24966
AT1G53885	2.25435	18.3035	6.24088	13.8997	0.000402873	0.00955686	3.02133	0.289061	1	1.46904	0.00193399	0.0380397	2.62427
AT1G53903	2.23123	18.2882	6.21227	13.9787	0.000402873	0.00955686	3.035	0.289061	1	1.47728	0.00193399	0.0380397	2.64732
AT1G54000	24.5653	34.5652	42.9543	53.9832	0.245183	1	0.4927	0.0384555	0.626803	0.806183	0.00064133	0.0146507	1.13589
AT1G54030	12.0242	35.0236	20.0897	21.6555	0.00109101	0.0223577	1.54238	0.215322	1	0.740511	0.0850057	0.629191	0.848791
AT1G54890	35.768	83.5856	47.5517	99.6627	1.40363e-05	0.000471198	1.22459	0.229851	1	0.410827	7.5252e-09	4.99482e-07	1.47839
AT1G55360	8.5598	28.0025	21.1764	22.2155	0.00256715	0.044825	1.70991	0.0427718	0.668884	1.30681	0.018223	0.223827	1.37592
AT1G55670	0.85964	12.1645	2.68483	1.46469	0.00341961	0.0566977	3.8228	0.624999	1	1.64302	1	1	0.768793
AT1G55740	0.653214	13.5019	2.06912	3.69818	0.000977227	0.0202367	4.36946	1	1	1.66339	0.208652	1	2.50119
AT1G55760	5.64434	14.5231	13.93	19.0441	0.0783807	0.564568	1.36347	0.115316	1	1.30331	0.00821454	0.121384	1.75447
AT1G55990	0.952327	18.9089	9.67598	15.343	4.01075e-05	0.00122346	4.31146	0.0117185	0.276694	3.34488	0.000209653	0.00574206	4.00998
AT1G56010	13.7046	53.0844	32.3895	57.0648	1.78441e-06	7.31606e-05	1.95363	0.0113503	0.270826	1.24086	6.8224e-08	3.87243e-06	2.05794
AT1G56550	3.04157	16.3555	10.5154	19.6614	0.00442811	0.0684438	2.42689	0.0573719	0.812981	1.78962	0.000214889	0.005854	2.69248
AT1G58030	36.1274	79.3461	59.7231	90.1122	7.57708e-05	0.00217385	1.13507	0.0184295	0.383594	0.725195	3.91228e-07	1.99801e-05	1.31863
AT1G58270	8.31782	47.1239	29.8901	31.1336	8.11975e-08	4.16766e-06	2.50218	0.000471909	0.019868	1.84539	0.000147312	0.00423381	1.90419
AT1G60470	15.149	46.6758	30.5203	16.1714	5.80376e-05	0.00172396	1.62345	0.0258938	0.482742	1.01055	0.857979	1	0.0942289
AT1G60680	1.19253	17.6747	7.53818	13.9597	7.63841e-05	0.00217385	3.8896	0.0390619	0.628724	2.6602	0.000404352	0.0100116	3.54918
AT1G60960	7.37563	24.8846	13.2108	16.0382	0.00210528	0.0382688	1.75441	0.263173	1	0.840882	0.059444	0.50012	1.12068
AT1G60989	23.9277	80.7659	27.0906	64.2726	2.10705e-08	1.148e-06	1.75506	0.779764	1	0.179112	8.46925e-06	0.000321374	1.42552
AT1G61520	1.96324	12.5344	3.07357	2.93821	0.00738885	0.105166	2.67458	1	1	0.646678	0.680773	1	0.581699
AT1G61590	1.16884	6.84938	4.62191	12.2086	0.0703219	0.525083	2.5509	0.218749	1	1.98341	0.00148775	0.0304376	3.38475
AT1G62180	7.24523	52.5105	11.2118	13.1932	7.74095e-10	5.07194e-08	2.8575	0.48068	1	0.629914	0.181397	0.949998	0.864687
AT1G62380	65.5293	143.854	202.85	137.581	7.90836e-08	4.07498e-06	1.1344	2.14995e-17	6.53873e-15	1.6302	7.4249e-08	4.19564e-06	1.07007
AT1G62660	10.8877	69.3162	52.7262	92.314	2.07897e-11	1.70819e-09	2.6705	1.00525e-07	9.89568e-06	2.27583	5.26995e-18	8.26044e-16	3.08386
AT1G62770	22.3078	41.6885	57.3194	59.7015	0.0168882	0.197133	0.902102	0.000102553	0.00541379	1.36147	1.13433e-05	0.000414978	1.42022
AT1G63460	10.85	31.3523	24.6527	29.8541	0.0028922	0.0494831	1.53087	0.0288148	0.523837	1.18405	0.00253894	0.0475078	1.46023
AT1G63690	7.06263	26.1112	17.2011	21.483	0.00132074	0.0262819	1.88639	0.0639125	0.85983	1.28422	0.00714882	0.107905	1.60492
AT1G63800	20.3062	50.194	49.129	63.4951	0.000442002	0.0103883	1.30559	0.000635988	0.0255612	1.27465	7.44589e-07	3.59537e-05	1.64472
AT1G63940	5.81625	22.3576	13.2381	17.5249	0.00372316	0.0605966	1.9426	0.167066	1	1.18653	0.0130118	0.173294	1.59125
AT1G64160	77.5741	107.15	207.046	157.52	0.0394001	0.363274	0.465991	1.17979e-14	2.79541e-12	1.41631	2.32366e-08	1.41764e-06	1.02188
AT1G64170	0.432453	8.82724	1.16673	2.00571	0.00390746	0.0625659	4.35135	1	1	1.43186	0.238845	1	2.2135
AT1G64370	39.568	172.141	65.4064	104.739	1.15228e-20	1.90894e-18	2.12118	0.0187367	0.387611	0.725098	9.55199e-09	6.19876e-07	1.40439
AT1G64390	3.14261	15.8358	11.1554	13.8521	0.00442811	0.0684438	2.33316	0.0573719	0.812981	1.82771	0.00647493	0.099577	2.14006
AT1G64590	0.6007	12.7554	1.09087	1.37612	0.00183211	0.0341876	4.40832	1	1	0.860767	1	1	1.19589
AT1G65040	27.2288	41.5345	39.2284	62.0368	0.0912827	0.629262	0.609176	0.175276	1	0.526765	0.000109464	0.00325626	1.18799
AT1G65510	33.6292	81.494	43.336	46.319	1.39327e-05	0.000469137	1.27698	0.362019	1	0.365854	0.145607	0.835158	0.461892
AT1G65845	24.7351	64.3127	68.3112	75.9825	4.34997e-05	0.00131512	1.37854	9.36966e-06	0.000617882	1.46556	7.43301e-08	4.19564e-06	1.6191
AT1G66140	5.60681	30.2977	9.76445	14.2848	6.97706e-05	0.00203102	2.43395	0.454496	1	0.800357	0.0731059	0.564701	1.34923
AT1G66180	10.8881	60.458	31.4701	35.8103	2.6603e-09	1.62302e-07	2.47318	0.00288685	0.0924928	1.53123	0.000186427	0.00518257	1.71762
AT1G66200	28.2551	188.196	54.2751	69.4581	3.01665e-30	8.53753e-28	2.73565	0.00543462	0.153381	0.941778	9.91959e-06	0.000372249	1.29763
AT1G66270	15.0744	25.8958	44.8773	19.6545	0.11734	0.729781	0.780613	0.000134473	0.00683329	1.57388	0.398509	1	0.382756
AT1G66400	13.8119	47.447	20.081	32.113	2.73186e-05	0.000860389	1.78041	0.391523	1	0.539924	0.00499879	0.0809557	1.21725
AT1G66760	27.6185	79.1848	34.9549	39.7564	8.51461e-07	3.71525e-05	1.51959	0.449953	1	0.339863	0.114721	0.728741	0.525556
AT1G67105	6.26122	38.7957	7.19789	6.74591	5.44272e-07	2.44287e-05	2.63138	1	1	0.201128	0.786453	1	0.107568
AT1G67148	27.4513	48.3001	50.1346	57.7214	0.0203387	0.22734	0.815153	0.0116705	0.276694	0.868934	0.000446273	0.0108482	1.07223
AT1G67870	31.3398	114.249	96.8495	91.4058	2.41964e-12	2.13442e-10	1.86611	4.14978e-09	5.3519e-07	1.62775	9.54885e-09	6.19876e-07	1.54429
AT1G68150	4.24007	15.9782	14.6565	22.5857	0.011825	0.150976	1.91394	0.0192101	0.391835	1.78938	0.000139187	0.00401731	2.41325
AT1G68220	6.82358	52.0939	21.6221	27.0883	1.37069e-09	8.62055e-08	2.93251	0.00812944	0.207067	1.66391	0.000416497	0.0102748	1.98907
AT1G68500	11.633	44.7041	58.5998	30.7545	1.31885e-05	0.000447271	1.94219	1.34675e-08	1.58629e-06	2.33268	0.00325234	0.0577218	1.40258
AT1G68820	19.3276	41.761	30.1348	47.7682	0.0044543	0.0686575	1.1115	0.152401	1	0.640772	0.000201172	0.00554706	1.30539
AT1G68850	2.17233	16.2229	7.85412	13.3652	0.0013133	0.0261595	2.90072	0.109374	1	1.85421	0.00350605	0.0610136	2.62117
AT1G68945	13.2556	24.3273	28.9591	39.9102	0.0989254	0.658114	0.875976	0.0195187	0.396436	1.12742	9.33388e-05	0.0028303	1.59016
AT1G69530	16.5926	31.8215	39.2353	28.4893	0.0444288	0.395453	0.93946	0.00456076	0.133719	1.24161	0.0755231	0.577084	0.779878
AT1G69620	139.646	190.203	193.212	284.318	0.00812772	0.112666	0.445767	0.00430327	0.127825	0.468409	5.90078e-14	6.6066e-12	1.02573
AT1G69850	28.7476	61.3628	43.2725	74.3136	0.000977125	0.0202367	1.09392	0.124909	1	0.590007	2.61686e-06	0.00010972	1.37018
AT1G69880	16.6985	42.0785	36.5969	56.6168	0.00155136	0.030078	1.33336	0.00907207	0.225206	1.132	1.00692e-06	4.6632e-05	1.76151
AT1G70310	8.86101	27.0044	20.1784	19.6448	0.0039386	0.0628481	1.60765	0.0614258	0.853802	1.18727	0.0395919	0.382173	1.14861
AT1G70670	131.255	187.149	240.714	289.297	0.00202189	0.0369501	0.511821	1.2516e-08	1.50224e-06	0.874955	2.14243e-16	3.03168e-14	1.14019
AT1G70800	20.9482	36.9213	49.1919	35.8712	0.0479959	0.422103	0.817623	0.00109295	0.0415503	1.23159	0.0339279	0.347413	0.775997
AT1G70830	0.392976	1.56395	7.56127	1.40584	0.500004	1	1.99268	0.00781235	0.202277	4.26612	0.488718	1	1.83892
AT1G70850	9.74953	668.99	77.5011	148.382	1.39601e-182	3.55581e-179	6.10051	3.32689e-14	7.21191e-12	2.99081	2.76972e-34	9.90149e-32	3.92784
AT1G70880	0.576041	17.4174	4.60776	11.4711	0.00014511	0.00386523	4.91822	0.218749	1	2.99982	0.00283527	0.0517695	4.31569
AT1G70940	5.78364	24.6246	15.1356	13.5984	0.000879243	0.0186629	2.09005	0.0783517	0.968207	1.3879	0.073106	0.564701	1.23339
AT1G71695	2.49937	8.31273	18.7537	26.4966	0.10939	0.701178	1.73376	0.000221231	0.0105082	2.90754	1.06591e-06	4.90293e-05	3.40617
AT1G72830	12.1188	36.242	15.4134	17.5232	0.000719039	0.0157717	1.58042	0.701105	1	0.346946	0.273738	1	0.532023
AT1G73260	472.424	779.995	765.389	1544.4	5.79415e-18	7.97753e-16	0.723381	7.14589e-17	2.11032e-14	0.69611	1.92105e-143	5.59219e-140	1.70889
AT1G73300	1.44432	5.06737	7.25162	13.3127	0.218762	0.993474	1.81085	0.0703117	0.907948	2.32792	0.000777154	0.017234	3.20434
AT1G73330	14.1489	807.582	203.528	83.5804	2.97223e-217	1.00942e-213	5.83485	2.06296e-44	2.10185e-41	3.84646	3.98768e-14	4.59079e-12	2.56247
AT1G74458	5.75188	22.2689	12.5931	18.1137	0.00372316	0.0605966	1.95293	0.167066	1	1.13052	0.0130117	0.173294	1.65497
AT1G74460	0.657398	10.8374	4.37629	8.02621	0.00635016	0.092891	4.0431	0.374999	1	2.73487	0.0189525	0.228925	3.60988
AT1G74470	0.365722	13.7395	2.23355	1.49273	0.000122166	0.00331476	5.23144	0.5	1	2.61052	0.488718	1	2.02914
AT1G74560	9.30168	40.7042	29.4467	38.5561	5.63853e-06	0.000208145	2.12961	0.00165783	0.0585469	1.66255	7.16924e-06	0.000276158	2.0514
AT1G74660	8.03647	20.6295	20.1847	22.9756	0.0241369	0.255633	1.36007	0.0356964	0.596217	1.32863	0.00616525	0.096194	1.51547
AT1G74710	4.55985	6.79833	20.8902	7.42629	0.774426	1	0.576196	0.00249371	0.0813028	2.19577	0.57343	1	0.703657
AT1G74930	6.22052	45.7169	14.0837	16.1701	1.03959e-08	5.93381e-07	2.87762	0.115316	1	1.17891	0.031614	0.328991	1.37822
AT1G75280	5.59053	197.163	9.7386	5.93744	1.67725e-50	8.54431e-48	5.14026	0.454496	1	0.800729	1	1	0.086856
AT1G75500	4.32466	63.9567	22.5191	22.1792	5.96407e-15	6.2005e-13	3.88644	0.000310712	0.0138292	2.38049	0.000244086	0.00651865	2.35855
AT1G76790	2.34187	41.5419	27.8699	26.9194	1.13425e-10	8.31389e-09	4.14884	8.67797e-07	7.277e-05	3.57298	5.59118e-07	2.77205e-05	3.52292
AT1G76930	152.584	308.33	192.711	277.998	6.33625e-13	5.76401e-11	1.01487	0.03585	0.597725	0.336835	7.64201e-11	6.35596e-09	0.86547
AT1G77000	13.0417	29.0958	33.4466	52.565	0.0195423	0.220861	1.15768	0.00453324	0.133103	1.35873	1.90579e-07	1.02196e-05	2.01097
AT1G77330	33.3775	80.0192	86.3146	67.0655	1.15716e-05	0.000399652	1.26147	1.26553e-06	0.000100218	1.37073	0.000287886	0.00753049	1.00669
AT1G77520	2.3148	41.6726	20.1921	11.8551	1.13425e-10	8.31389e-09	4.17014	0.000121104	0.00626328	3.12484	0.00630947	0.0974739	2.35655
AT1G77530	5.57188	25.6628	26.0547	15.6416	0.000535953	0.0121424	2.20344	0.000534981	0.0220228	2.22531	0.031614	0.328991	1.48915
AT1G77690	0.154987	13.0963	4.55471	7.73391	0.000244305	0.00620724	6.40087	0.0624996	0.857612	4.87714	0.00325424	0.0577218	5.64098
AT1G77760	2.1352	28.9721	10.2205	11.6037	4.64277e-07	2.11174e-05	3.76222	0.0385734	0.626803	2.25903	0.00630947	0.0974739	2.44214
AT1G77885	15.8479	75.1826	32.4773	39.7548	2.69128e-10	1.87168e-08	2.24611	0.0293023	0.527934	1.03514	0.000737033	0.0164873	1.32684
AT1G78000	9.95881	139.526	26.7386	32.5023	1.89157e-30	5.42882e-28	3.80842	0.00763132	0.199688	1.42488	0.000325522	0.00836465	1.7065
AT1G78020	9.65279	34.6099	28.679	39.4086	0.000247745	0.0062712	1.84216	0.00337743	0.104911	1.57098	1.90509e-05	0.000672789	2.02949
AT1G78060	0.726787	12.3811	4.15505	11.03	0.00341961	0.0566977	4.09047	0.374999	1	2.51526	0.00283527	0.0517695	3.92375
AT1G78680	6.21069	31.7641	14.4886	25.4763	2.44119e-05	0.000773627	2.35457	0.115316	1	1.22209	0.000434889	0.0106384	2.03633
AT1G79040	7.2668	34.0823	14.8939	12.8249	2.53989e-05	0.000802407	2.22963	0.133798	1	1.03533	0.181397	0.949998	0.819558
AT1G79270	12.1785	25.314	24.6803	29.9822	0.0470659	0.415179	1.0556	0.0470282	0.717824	1.01902	0.00483845	0.0789377	1.29977
AT1G79520	2.77273	17.1813	4.09599	11.1957	0.0025789	0.0449532	2.63146	1	1	0.562905	0.0317252	0.328991	2.01356
AT1G79700	9.30949	15.4546	17.4272	24.1629	0.307507	1	0.731263	0.168634	1	0.904568	0.00805556	0.119207	1.37602
AT1G80050	5.22037	24.3362	14.7221	17.0696	0.000546937	0.0123149	2.22088	0.0413881	0.653265	1.49576	0.00931376	0.133936	1.70921
AT1G80830	24.8518	58.095	35.8766	35.034	0.000380136	0.0090703	1.22506	0.200022	1	0.529693	0.156293	0.878321	0.495404
AT2G01150	8.46655	19.9192	19.3691	32.0521	0.0357201	0.341208	1.23431	0.0522368	0.765226	1.19391	8.98112e-05	0.00274375	1.92058
AT2G01250	80.0659	117.948	127.199	163.604	0.00844196	0.116546	0.558892	0.00132951	0.0489685	0.667828	8.53135e-09	5.58982e-07	1.03094
AT2G01520	11.0513	962.595	140.551	154.591	1.75501e-267	1.19206e-263	6.44463	6.52999e-30	4.15817e-27	3.6688	2.36828e-35	9.10535e-33	3.80616
AT2G01530	10.705	161.731	59.5261	110.96	1.48006e-35	4.78716e-33	3.91724	2.63118e-09	3.57437e-07	2.47524	5.45986e-23	1.23617e-20	3.37369
AT2G01890	2.29695	41.2516	12.7324	24.4534	2.16705e-10	1.51914e-08	4.16666	0.00738497	0.19518	2.47072	3.84758e-06	0.000156454	3.41225
AT2G01910	5.4529	21.1316	17.8341	18.4622	0.00249659	0.0438938	1.95431	0.0106214	0.255227	1.70955	0.00571664	0.0907231	1.75948
AT2G02040	22.3512	43.5806	38.3694	57.5187	0.0092302	0.125809	0.963331	0.0518891	0.763627	0.7796	2.54577e-05	0.000874792	1.36368
AT2G02100	248.939	613.263	374.906	598.079	8.55186e-36	2.81067e-33	1.30072	5.13011e-07	4.44835e-05	0.590738	1.80023e-37	7.64236e-35	1.26455
AT2G02120	36.8576	256.007	78.8983	267.177	2.25828e-41	9.20338e-39	2.79615	0.00012027	0.00626328	1.09803	1.13798e-46	6.59947e-44	2.85776
AT2G02130	5.57218	25.1	30.1595	55.7275	0.000879243	0.0186629	2.17138	6.95882e-05	0.00379144	2.4363	5.13684e-12	4.82056e-10	3.32207
AT2G02850	2.28917	16.3015	14.9486	17.5976	0.0013133	0.0261595	2.83211	0.00234972	0.077981	2.70712	0.00016884	0.00477179	2.94249
AT2G02990	8.69153	30.445	21.3804	62.6345	0.00106702	0.0219431	1.80852	0.0427718	0.668884	1.29861	7.28866e-12	6.639e-10	2.84927
AT2G03090	0.174399	8.0819	3.89641	3.12791	0.00781439	0.109214	5.53423	0.124999	1	4.48168	0.116727	0.728741	4.16473
AT2G05440	2319.43	8845.44	3720.75	5944.42	0	0	1.93117	1.87735e-73	5.46497e-70	0.681825	0	0	1.35777
AT2G05510	250.866	3759.53	1098.89	2271.42	0	0	3.90556	8.6344e-127	1.75943e-122	2.13106	0	0	3.1786
AT2G05530	7.81414	9.96303	17.1956	35.4379	0.814544	1	0.350497	0.107749	1	1.13788	1.97553e-05	0.000692866	2.18113
AT2G05830	3.729	17.9466	11.8335	12.2084	0.00434703	0.0675785	2.26685	0.0768111	0.956712	1.66601	0.0448683	0.420748	1.71101
AT2G05920	11.3114	50.8421	38.4433	41.8172	2.79457e-07	1.3121e-05	2.16825	0.000141935	0.00719457	1.76496	6.77032e-06	0.000262086	1.88632
AT2G06520	4.93718	19.9699	9.78545	6.70586	0.00408114	0.0644662	2.01607	0.301755	1	0.98695	0.57343	1	0.441735
AT2G13360	89.8917	100.634	148.518	201.95	0.469788	1	0.162859	0.000163579	0.00811009	0.724374	2.58499e-12	2.54466e-10	1.16774
AT2G13820	0.43726	10.9188	4.30956	5.62419	0.000977027	0.0202367	4.64219	0.124999	1	3.30098	0.0136252	0.178089	3.68508
AT2G15230	7.35924	21.6445	10.2999	15.9745	0.00813779	0.112729	1.55637	0.629057	1	0.484996	0.059444	0.50012	1.11814
AT2G15620	10.4523	35.1989	16.5157	19.0139	0.000247746	0.0062712	1.7517	0.247784	1	0.66001	0.093552	0.663295	0.863233
AT2G15830	9.73657	24.1499	16.477	39.4343	0.0243271	0.257112	1.31053	0.326935	1	0.758965	1.90509e-05	0.000672789	2.01797
AT2G16005	0.0898643	10.3874	0.776824	0.63686	0.00195388	0.0357721	6.85286	1	1	3.11177	0.488717	1	2.82516
AT2G16385	3.25684	20.6225	8.68281	12.6433	0.000277533	0.00687906	2.66267	0.145994	1	1.41469	0.0111152	0.153765	1.95683
AT2G16530	7.9925	19.8565	22.0126	23.0268	0.0357201	0.341208	1.31289	0.0161237	0.344395	1.46161	0.00616525	0.096194	1.52659
AT2G16720	17.2098	40.2658	22.7129	22.8189	0.00320891	0.0541739	1.22632	0.429584	1	0.400278	0.342822	1	0.406994
AT2G17500	37.7812	97.0899	45.5019	71.9195	4.01734e-07	1.86049e-05	1.36165	0.445191	1	0.268257	0.000546066	0.0127899	0.928713
AT2G17710	48.703	88.4755	72.6562	105.838	0.00109839	0.0224717	0.861268	0.0368696	0.608401	0.577075	1.09044e-06	5.00446e-05	1.11977
AT2G18150	28.2249	167.276	52.7999	77.3895	2.9235e-25	6.01738e-23	2.56719	0.00727389	0.192995	0.903566	4.09577e-07	2.08128e-05	1.45517
AT2G18196	21.6569	39.4416	45.1049	40.1008	0.0396687	0.365099	0.864891	0.00674019	0.181194	1.05846	0.015434	0.196071	0.888807
AT2G18230	4.28114	29.5141	10.7364	14.1626	6.18237e-06	0.000224961	2.78534	0.118467	1	1.32645	0.0170713	0.213601	1.72602
AT2G18360	1.28015	15.5469	7.64709	12.2964	0.000274909	0.00683984	3.60223	0.0390619	0.628724	2.57859	0.00148775	0.0304376	3.26384
AT2G18370	4.29881	92.0628	26.8097	36.5345	9.04888e-23	1.61745e-20	4.42061	3.39472e-05	0.00201088	2.64075	3.54339e-08	2.10506e-06	3.08725
AT2G18550	2.03742	5.4644	8.56979	15.4153	0.453139	1	1.42332	0.0654287	0.86743	2.07252	0.00105988	0.0225912	2.91955
AT2G18960	65.2798	154.289	86.6479	100.622	1.70463e-09	1.05578e-07	1.24093	0.088158	1	0.408528	0.00236737	0.0447166	0.624236
AT2G19110	13.6616	47.8481	27.1448	48.2794	1.75148e-05	0.000567407	1.80833	0.0595803	0.832694	0.990546	5.34358e-06	0.000210866	1.82128
AT2G19580	0.160999	9.32889	2.11174	3.17794	0.00390746	0.0625659	5.85658	0.5	1	3.7133	0.116727	0.728741	4.30296
AT2G19590	13.8047	19.8766	70.64	31.694	0.391598	1	0.525913	2.42449e-10	3.68685e-08	2.35532	0.00499879	0.0809557	1.19905
AT2G21045	10.012	56.1199	44.0248	49.4849	6.96368e-09	4.08931e-07	2.48678	3.38436e-06	0.00024455	2.13659	6.6526e-08	3.7972e-06	2.30526
AT2G21170	15.2932	35.9315	35.123	32.6129	0.00461011	0.0707382	1.23236	0.00659953	0.178354	1.19952	0.00598063	0.0941061	1.09255
AT2G21560	0.654116	18.0693	2.458	6.91687	7.63841e-05	0.00217385	4.78785	1	1	1.90987	0.0351602	0.350692	3.4025
AT2G21660	228.713	586.352	393.608	271.481	1.82226e-36	6.51442e-34	1.35823	3.84454e-11	6.58738e-09	0.783223	0.0176971	0.219085	0.247318
AT2G22170	2.17527	14.343	19.9173	12.0758	0.00418334	0.0655723	2.72107	0.000121104	0.00626328	3.19475	0.00630947	0.0974739	2.47284
AT2G22510	0.863132	27.9741	7.09516	18.132	1.12098e-07	5.5986e-06	5.01837	0.0703117	0.907948	3.03918	2.87196e-05	0.000972126	4.39281
AT2G22660	13.8829	45.1272	30.7219	43.6779	6.55753e-05	0.00191987	1.70069	0.0160927	0.344395	1.14596	3.35483e-05	0.00111884	1.6536
AT2G22670	13.4019	46.9032	29.2704	34.9611	1.22068e-05	0.00041875	1.80725	0.0195187	0.396436	1.127	0.000815002	0.0179821	1.38331
AT2G22770	7.16013	26.7083	22.1363	25.8113	0.000822782	0.0177042	1.89923	0.00812944	0.207067	1.62835	0.000681054	0.0154886	1.84995
AT2G22920	0.2196	14.5512	3.29572	5.12226	6.10905e-05	0.0017989	6.05011	0.249999	1	3.90765	0.0278794	0.302925	4.54383
AT2G23030	9.37601	49.9753	20.2837	24.0415	5.30252e-08	2.77762e-06	2.41417	0.0614258	0.853802	1.11328	0.00805558	0.119207	1.35848
AT2G23430	4.50674	16.2688	9.85764	17.6513	0.0266171	0.276159	1.85195	0.301755	1	1.12916	0.00571662	0.0907231	1.96962
AT2G23540	0.879229	18.4289	6.95802	9.9548	7.6384e-05	0.00217385	4.38959	0.0703117	0.907948	2.98437	0.0053753	0.0859757	3.50108
AT2G23790	51.1234	64.6927	62.6023	109.933	0.227508	1	0.339618	0.302859	1	0.292231	7.63297e-07	3.677e-05	1.10457
AT2G24260	26.5873	67.2193	50.7718	81.34	4.52764e-05	0.00136479	1.33814	0.00876992	0.219223	0.933288	3.73521e-08	2.20616e-06	1.61323
AT2G24430	4.85493	25.4355	12.067	11.8268	0.000325458	0.00783909	2.38932	0.143461	1	1.31355	0.090139	0.646067	1.28454
AT2G24600	20.056	40.7675	39.6538	41.8996	0.0098726	0.132438	1.02339	0.0134874	0.303132	0.983425	0.00325476	0.0577218	1.0629
AT2G25450	52.2485	119.002	82.1586	106.554	3.26971e-07	1.52464e-05	1.18752	0.0119476	0.27981	0.653022	3.35837e-06	0.00013825	1.02812
AT2G26670	26.5627	89.6772	83.5541	129.007	4.23808e-09	2.56259e-07	1.75534	5.45588e-08	5.70126e-06	1.65331	3.38467e-18	5.38823e-16	2.27997
AT2G26690	2.39447	16.5964	3.39366	4.02705	0.000729278	0.0159447	2.7931	1	1	0.503137	0.443154	1	0.750019
AT2G27230	5.21648	19.7011	10.8982	10.6211	0.00408114	0.0644662	1.91713	0.210111	1	1.06294	0.135971	0.805799	1.02579
AT2G27720	126.53	188.608	178.661	260.653	0.000588709	0.0131392	0.57591	0.00348019	0.106962	0.497742	3.07238e-13	3.19418e-11	1.04265
AT2G28190	9.12182	37.1877	37.7559	46.2686	4.06954e-05	0.00123769	2.02743	2.48969e-05	0.0015144	2.04931	1.08188e-07	5.92621e-06	2.34264
AT2G28305	17.2001	22.4456	42.5315	28.497	0.522468	1	0.384022	0.00106552	0.0406593	1.30612	0.0755231	0.577084	0.728397
AT2G28570	44.9767	97.9894	76.534	88.6265	1.11529e-05	0.000385845	1.12345	0.00479912	0.140154	0.766922	5.98999e-05	0.00190418	0.978559
AT2G28720	14.1605	57.909	27.4871	41.5908	1.66007e-07	8.03495e-06	2.03192	0.0595803	0.832694	0.956884	8.17642e-05	0.0025092	1.55439
AT2G30020	83.4344	171.317	90.2223	91.9733	3.65172e-08	1.95536e-06	1.03795	0.648374	1	0.112843	0.36423	1	0.140573
AT2G30210	0.08246	13.3312	1.31808	3.07844	0.000244305	0.00620724	7.3369	1	1	3.9986	0.116727	0.728741	5.22236
AT2G30860	70.1152	281.269	344.513	288.446	5.31695e-31	1.5702e-28	2.00415	9.19235e-45	9.85856e-42	2.29676	9.53665e-35	3.47015e-32	2.0405
AT2G31160	2.18093	8.47456	7.95666	11.8747	0.10939	0.701178	1.95819	0.109374	1	1.86722	0.00630947	0.0974739	2.44487
AT2G31960	10.9807	29.5079	19.0583	24.774	0.0043307	0.0675785	1.42613	0.200484	1	0.795452	0.0183836	0.225257	1.17386
AT2G33310	18.9703	47.4203	35.8531	26.5186	0.000758675	0.0164814	1.32176	0.0300259	0.534355	0.918354	0.188137	0.976232	0.483262
AT2G33850	0.568987	26.2686	5.61472	12.9348	4.18317e-07	1.92376e-05	5.5288	0.124999	1	3.30275	0.000777147	0.017234	4.50672
AT2G34420	1.14915	15.9881	1.16183	1.2029	0.000274909	0.00683984	3.79837	1	1	0.0158302	1	1	0.0659469
AT2G34470	4.52618	19.7557	13.9353	15.3185	0.00408114	0.0644662	2.12591	0.0635664	0.85983	1.62238	0.0239705	0.272116	1.75891
AT2G34680	2.31028	14.373	8.78942	12.0307	0.00418334	0.0655723	2.63722	0.0654287	0.86743	1.9277	0.00630947	0.0974739	2.38059
AT2G36100	0.4814	4.81872	6.91931	9.972	0.0625054	0.496752	3.32334	0.0156248	0.337631	3.84532	0.000777251	0.017234	4.37258
AT2G36120	605.39	1302.61	1105.7	1134.5	7.26273e-58	4.62477e-55	1.10546	3.82929e-34	3.00113e-31	0.869029	8.79548e-43	4.48064e-40	0.906118
AT2G36290	10.3768	41.9628	52.204	33.7191	9.1028e-06	0.000320359	2.01575	5.71019e-08	5.93656e-06	2.3308	0.000205468	0.0056426	1.7002
AT2G36420	2.88525	15.3492	9.91693	10.1658	0.00754227	0.106877	2.41139	0.0922837	1	1.7812	0.0525984	0.468241	1.81695
AT2G36570	0.750078	10.0682	4.72992	10.8215	0.0117225	0.150232	3.74661	0.218749	1	2.6567	0.00283527	0.0517695	3.85071
AT2G36970	1.31126	12.6726	2.30825	2.09865	0.00183211	0.0341876	3.27269	1	1	0.815853	0.616733	1	0.678512
AT2G38380	6.75136	71.363	40.7056	78.827	1.96699e-14	1.97445e-12	3.40192	6.23797e-07	5.31846e-05	2.59198	1.71529e-17	2.58907e-15	3.54544
AT2G38390	2.85688	44.68	43.9718	41.3442	1.32238e-10	9.52161e-09	3.96712	2.46333e-10	3.71817e-08	3.94407	4.75679e-10	3.58997e-08	3.85517
AT2G38700	10.4544	24.5944	21.6957	25.9297	0.01669	0.195455	1.23422	0.0501	0.745717	1.0533	0.0068093	0.103702	1.31049
AT2G38940	2.20515	12.8957	3.50561	6.57053	0.00738885	0.105166	2.54794	0.687499	1	0.668787	0.102157	0.695042	1.57513
AT2G39530	8.47579	29.9662	35.4487	45.3545	0.000472955	0.0110648	1.82192	4.19238e-05	0.00240643	2.06431	9.81714e-08	5.43598e-06	2.41983
AT2G39700	26.4582	84.9993	78.6176	72.3977	1.72412e-08	9.59902e-07	1.68374	2.16376e-07	1.99507e-05	1.57114	8.33722e-07	3.96008e-05	1.45223
AT2G39780	27.3718	44.5146	43.1569	55.0722	0.0444367	0.395453	0.701586	0.0722311	0.923495	0.6569	0.00122001	0.0256254	1.00863
AT2G39890	3.37686	15.5523	6.678	12.7198	0.00442811	0.0684438	2.20338	0.343748	1	0.983732	0.0111153	0.153765	1.91332
AT2G40110	16.5258	58.1973	36.2342	54.7724	2.19807e-06	8.78237e-05	1.81624	0.0126587	0.291795	1.13263	2.50474e-06	0.00010589	1.72873
AT2G40205	34.6958	65.4858	58.8591	88.8115	0.0035317	0.0581775	0.916422	0.017206	0.362572	0.762506	3.11796e-07	1.61256e-05	1.35599
AT2G40820	12.2956	28.658	24.6365	30.958	0.0115222	0.149603	1.2208	0.0470282	0.717824	1.00266	0.00325234	0.0577218	1.33217
AT2G41190	3.38415	5.40474	9.73702	18.863	0.726572	1	0.675433	0.0922837	1	1.52469	0.000385149	0.00962968	2.4787
AT2G41220	8.56596	27.1787	13.9796	16.4644	0.0039386	0.0628481	1.66579	0.404869	1	0.706631	0.161637	0.894293	0.942659
AT2G41480	8.50356	88.3585	17.4716	17.9293	2.05734e-17	2.68439e-15	3.37723	0.168634	1	1.03887	0.0821426	0.615396	1.07618
AT2G41800	21.7949	46.0858	49.4192	58.1476	0.00491579	0.0749208	1.08033	0.00181994	0.0629626	1.18109	2.54574e-05	0.000874792	1.41573
AT2G42760	10.3445	28.7431	14.9531	22.6892	0.00338306	0.0566914	1.47434	0.424352	1	0.531574	0.0222689	0.25608	1.13314
AT2G42890	22.874	45.4622	37.8955	54.4753	0.0103598	0.137706	0.990958	0.0721715	0.923495	0.728318	0.000218485	0.00593608	1.25189
AT2G43150	111.974	227.5	204.532	275.139	4.31262e-10	2.93907e-08	1.0227	1.95237e-07	1.82493e-05	0.869164	9.75271e-19	1.64241e-16	1.297
AT2G43535	31.6983	149.297	128.059	107.369	3.17897e-19	4.76307e-17	2.23571	8.39535e-15	2.06111e-12	2.01433	1.85557e-11	1.62978e-09	1.7601
AT2G43750	9.69034	36.9383	26.3641	27.4682	9.87944e-05	0.00275018	1.9305	0.01133	0.270826	1.44395	0.00450767	0.0747378	1.50314
AT2G43910	39.206	159.398	201.156	257.517	2.29808e-18	3.25194e-16	2.02349	1.74596e-27	9.61553e-25	2.35917	3.47245e-43	1.81431e-40	2.71552
AT2G43920	36.5929	81.9993	102.852	164.513	4.5651e-05	0.00137405	1.16405	2.17405e-08	2.4208e-06	1.49093	7.85181e-22	1.66663e-19	2.16856
AT2G43970	61.5681	127.611	80.192	78.0037	1.95821e-06	7.9329e-05	1.0515	0.153424	1	0.381277	0.108762	0.726687	0.341361
AT2G44380	45.1107	52.2085	99.2852	90.8362	0.54278	1	0.210816	7.94448e-06	0.00054142	1.13811	3.19052e-05	0.00107106	1.0098
AT2G44840	20.2836	27.7201	44.7286	61.6492	0.312427	1	0.450618	0.0026258	0.0849302	1.14088	1.15698e-06	5.29794e-05	1.60377
AT2G45360	8.13949	13.1298	15.7723	27.0632	0.383354	1	0.689833	0.151586	1	0.954379	0.00100676	0.0216401	1.73332
AT2G45400	15.078	18.1194	23.1954	31.5901	0.72837	1	0.265086	0.255869	1	0.621394	0.00859407	0.125715	1.06703
AT2G45430	3.88379	17.7151	13.2149	20.4559	0.00434703	0.0675785	2.18945	0.0490404	0.735318	1.76663	0.00073791	0.0164873	2.39698
AT2G45510	5.62845	25.516	10.183	12.5642	0.000535953	0.0121424	2.18059	0.454496	1	0.85535	0.108805	0.726687	1.15851
AT2G45920	32.8521	68.7049	55.7904	46.0174	0.000471266	0.0110379	1.06442	0.0191829	0.391835	0.764029	0.114659	0.728741	0.486191
AT2G46030	17.9351	47.6656	39.1879	72.5668	0.000288234	0.00712785	1.41016	0.00750702	0.197892	1.12762	1.19266e-09	8.61801e-08	2.01652
AT2G46535	1.52225	14.4958	6.56405	8.62568	0.00418334	0.0655723	3.25136	0.179686	1	2.10838	0.0348038	0.350692	2.50243
AT2G47160	4.88989	14.4164	12.7625	30.7392	0.0635895	0.499716	1.55983	0.0962504	1	1.38404	5.35004e-06	0.000210866	2.6522
AT2G47270	5.81129	15.4093	19.6883	45.4148	0.0783807	0.564568	1.40688	0.00935469	0.229111	1.76041	6.63624e-09	4.41917e-07	2.96623
AT2G47400	36.377	74.3334	54.8749	59.9185	0.000373603	0.00892489	1.03098	0.0585656	0.825058	0.59312	0.00785813	0.11688	0.719975
AT2G48090	7.19072	32.893	18.1479	38.5201	4.23978e-05	0.00128754	2.19357	0.0432835	0.673273	1.33559	7.68187e-07	3.68314e-05	2.4214
AT2G48130	1.37063	12.6734	4.7218	13.8309	0.00183211	0.0341876	3.2089	0.218749	1	1.7845	0.000404356	0.0100116	3.33499
AT2G48140	1.35295	11.81	4.44646	8.92751	0.00341961	0.0566977	3.12584	0.374999	1	1.71655	0.0101294	0.143439	2.72215
AT3G01190	2.57639	27.005	27.2321	40.7621	8.45061e-06	0.000299475	3.3898	8.42871e-06	0.000564973	3.40188	4.75679e-10	3.58997e-08	3.9838
AT3G01470	30.4115	66.1901	40.0543	60.5286	0.000307328	0.00749792	1.122	0.281967	1	0.397339	0.000702691	0.0158569	0.993001
AT3G01472	27.488	61.6536	39.8453	59.4887	0.000267003	0.00669216	1.16539	0.142062	1	0.535611	0.000316163	0.00818608	1.11382
AT3G01690	14.2683	33.979	27.5049	36.4471	0.00552476	0.0824747	1.25183	0.0435555	0.675542	0.94688	0.00104045	0.0222468	1.35299
AT3G01910	14.8636	33.1001	25.1223	33.723	0.0133021	0.16388	1.15505	0.153854	1	0.757191	0.00413041	0.0692044	1.18195
AT3G01950	8.6682	38.8549	27.6596	30.5917	1.528e-05	0.000504637	2.16429	0.00256289	0.0834251	1.67398	0.00035859	0.00909962	1.81933
AT3G02240	5.80345	11.6147	17.9023	21.5215	0.237921	1	1.00097	0.0226547	0.436811	1.62516	0.00195668	0.0382274	1.8908
AT3G03270	44.551	49.6166	89.9635	63.3901	0.681866	1	0.155367	0.000133701	0.00682814	1.01388	0.0540754	0.475761	0.5088
AT3G03670	17.6398	36.3489	60.5076	59.0354	0.0198627	0.22296	1.04307	1.26889e-06	0.000100218	1.77828	9.15045e-07	4.32619e-05	1.74274
AT3G04570	15.4218	46.6657	32.8608	44.3759	5.80378e-05	0.00172396	1.59739	0.0132818	0.299384	1.0914	7.13136e-05	0.00221856	1.5248
AT3G05165	18.969	150.079	37.0397	71.2852	2.01497e-26	4.51199e-24	2.984	0.0222388	0.433647	0.965426	8.06003e-09	5.29804e-07	1.90996
AT3G05490	38.7048	76.8993	71.116	96.0254	0.000537489	0.0121424	0.990457	0.00294257	0.0938352	0.87766	2.43196e-07	1.29179e-05	1.3109
AT3G05890	6.1204	20.5815	17.4287	16.7216	0.00593021	0.0876287	1.74965	0.0346883	0.591006	1.50977	0.0203969	0.239417	1.45001
AT3G05920	1.32805	5.24949	8.43376	13.6352	0.218762	0.993474	1.98287	0.0390619	0.628724	2.66687	0.000404352	0.0100116	3.35995
AT3G06390	2.14753	27.9123	9.17045	21.4903	8.70442e-07	3.77383e-05	3.70015	0.0654287	0.86743	2.09431	2.58687e-05	0.000885926	3.32293
AT3G06580	8.41177	24.408	20.4415	34.758	0.00700798	0.100635	1.53688	0.0356964	0.596217	1.28102	1.97554e-05	0.000692866	2.04687
AT3G07970	4.37158	18.0063	5.55795	17.3755	0.00434704	0.0675785	2.04227	0.753905	1	0.346396	0.00368806	0.0636339	1.99083
AT3G08030	2.45975	26.4432	10.2793	9.64292	3.03966e-06	0.000118204	3.42631	0.0385734	0.626803	2.06316	0.0199056	0.235218	1.97096
AT3G08860	5.01549	166.863	49.7076	132.85	4.53651e-43	1.92584e-40	5.05613	2.13438e-10	3.32002e-08	3.309	8.52173e-35	3.15722e-32	4.72727
AT3G09220	2.52957	26.5802	12.2807	19.6294	8.45061e-06	0.000299475	3.39339	0.0351553	0.592194	2.27943	0.000214889	0.005854	2.95605
AT3G09260	298.396	1664.3	797.868	765.94	2.44695e-228	9.97231e-225	2.47961	3.06798e-53	5.20969e-50	1.41892	6.0523e-53	4.74338e-50	1.36
AT3G09500	96.8454	151.237	168.334	208.137	0.000741375	0.0161745	0.643055	1.52722e-05	0.000975551	0.797575	1.16366e-11	1.04458e-09	1.10378
AT3G09820	29.2233	65.9496	55.5869	63.0181	0.000187514	0.00491127	1.17425	0.00451048	0.132818	0.927628	0.00022151	0.00600226	1.10865
AT3G09860	7.06354	27.6021	20.1231	25.6216	0.000509207	0.0117112	1.96632	0.0191562	0.391835	1.51039	0.000681054	0.0154886	1.8589
AT3G11120	16.0885	35.9976	30.3499	40.5004	0.00780103	0.109214	1.16187	0.0540722	0.780886	0.915664	0.000494589	0.0118151	1.33191
AT3G11930	7.42925	28.38	56.5915	65.9167	0.000509207	0.0117112	1.93358	7.63167e-11	1.25412e-08	2.9293	5.64871e-14	6.35932e-12	3.14936
AT3G12090	12.2497	36.3759	23.0901	24.7691	0.000719038	0.0157717	1.57024	0.0895272	1	0.914527	0.0311856	0.328991	1.01579
AT3G12520	0.562902	17.8965	1.41481	2.22417	7.63841e-05	0.00217385	4.99065	1	1	1.32965	0.616733	1	1.98231
AT3G12977	5.37295	9.2095	14.8612	19.3358	0.423979	1	0.777407	0.0413881	0.653265	1.46776	0.00347679	0.0608648	1.84749
AT3G14060	4.92976	18.9173	5.76978	7.60377	0.00661615	0.095683	1.94011	1	1	0.226999	0.414776	1	0.625198
AT3G14280	43.8534	64.3318	75.0695	153.255	0.0671374	0.513343	0.552844	0.00572489	0.160022	0.775539	1.96974e-16	2.80681e-14	1.80517
AT3G14310	1.84959	15.5923	11.9018	28.4363	0.0013133	0.0261595	3.07556	0.012939	0.29328	2.68591	2.92675e-07	1.52528e-05	3.94246
AT3G14610	17.0455	34.338	32.8785	34.8675	0.0241237	0.255633	1.01041	0.0328362	0.573048	0.947749	0.00823165	0.12146	1.03249
AT3G15530	23.934	57.1058	39.3088	34.6836	0.000318819	0.00772482	1.25458	0.0769194	0.956891	0.715793	0.118756	0.736427	0.535195
AT3G15950	99.215	208.616	144.932	135.622	3.63292e-10	2.49252e-08	1.07222	0.0038728	0.11726	0.546745	0.00606953	0.0950645	0.45096
AT3G16430	13.7349	67.9501	48.6597	48.348	1.1491e-09	7.27179e-08	2.30663	1.11184e-05	0.000726151	1.82488	5.34358e-06	0.000210866	1.81561
AT3G16450	73.8247	387.86	169.713	198.485	4.35701e-52	2.27648e-49	2.39336	7.20836e-10	1.02003e-07	1.20092	1.45697e-15	1.891e-13	1.42685
AT3G16470	13.4771	141.681	94.9874	117.356	1.4721e-28	3.79709e-26	3.39406	1.46155e-16	4.1364e-14	2.81722	2.22214e-23	5.14552e-21	3.12231
AT3G17810	43.7295	69.8718	72.7921	98.3105	0.0188689	0.215643	0.676103	0.00933793	0.229111	0.735174	1.3388e-06	5.99577e-05	1.16874
AT3G19000	1.24083	12.6285	2.82037	3.31561	0.00183211	0.0341876	3.34731	0.624999	1	1.18458	0.364104	1	1.41797
AT3G19030	65.1752	264.771	104.168	65.8084	1.00843e-29	2.70378e-27	2.02235	0.0033428	0.104313	0.676517	0.793294	1	0.0139485
AT3G19100	3.06159	14.8308	10.9241	9.79259	0.00754228	0.106877	2.27624	0.0573719	0.812981	1.83516	0.0525984	0.468241	1.67741
AT3G19200	0.933558	4.94221	5.61978	9.89724	0.218762	0.993474	2.40434	0.124999	1	2.5897	0.0053753	0.0859757	3.40621
AT3G19370	2.87261	19.4578	9.57719	9.95361	0.000856349	0.018253	2.75991	0.0922837	1	1.73724	0.0525984	0.468241	1.79286
AT3G19820	13.8681	52.1508	46.9891	41.6882	2.83945e-06	0.000111483	1.91092	2.71818e-05	0.00163871	1.76056	8.17632e-05	0.0025092	1.58787
AT3G19900	10.7338	30.1287	21.9436	40.8847	0.0043307	0.0675785	1.48898	0.0801399	0.984928	1.03164	1.10558e-05	0.000406649	1.92941
AT3G20015	0.12107	11.9296	1.30778	1.24746	0.00048856	0.0113454	6.62256	1	1	3.43321	0.488717	1	3.36508
AT3G20250	19.4906	42.6852	38.5395	41.7913	0.00316399	0.0535933	1.13096	0.0119265	0.279661	0.983562	0.00194119	0.0380709	1.10043
AT3G20370	9.02319	108.61	95.3613	90.8043	6.10683e-23	1.11106e-20	3.58937	2.97821e-19	1.02859e-16	3.4017	3.45083e-19	6.06186e-17	3.33105
AT3G20380	1.15267	25.4764	22.231	32.2986	8.06585e-07	3.53458e-05	4.46611	5.72121e-06	0.00039519	4.26952	2.18941e-09	1.5384e-07	4.80842
AT3G20390	35.0151	60.1322	73.5532	64.8219	0.0134164	0.165188	0.780162	0.000237342	0.0111693	1.07081	0.0013003	0.0270094	0.888505
AT3G20810	2.53701	27.8623	10.1498	2.91896	4.66131e-06	0.000175246	3.45711	0.0922837	1	2.00025	1	1	0.202326
AT3G21351	3.54188	8.96654	13.6615	18.8999	0.266873	1	1.34004	0.0308828	0.545319	1.94753	0.00127087	0.0264521	2.41579
AT3G21420	0.425777	9.63745	4.11615	2.66755	0.00195388	0.0357721	4.50048	0.124999	1	3.27312	0.116727	0.728741	2.64735
AT3G21510	49.7671	95.0744	65.2301	101.925	0.00023454	0.00600404	0.933863	0.191478	1	0.390344	6.68613e-06	0.000260006	1.03424
AT3G21710	29.5208	53.89	47.9717	60.5378	0.0116645	0.150232	0.868288	0.053538	0.774268	0.700454	0.000702691	0.0158569	1.03611
AT3G21770	13.506	107.789	70.6313	101.337	3.82442e-19	5.60649e-17	2.99653	2.42449e-10	3.68685e-08	2.3867	2.60948e-18	4.2201e-16	2.90748
AT3G22120	0.630176	5.15171	22.9366	3.94881	0.218762	0.993474	3.03122	2.97976e-06	0.000216852	5.18575	0.208652	1	2.64759
AT3G22600	66.8817	109.294	93.2295	134.527	0.00192921	0.0355761	0.708524	0.0477547	0.725111	0.479174	3.1101e-07	1.61256e-05	1.00821
AT3G22620	9.69085	34.6148	25.586	41.7635	0.000247745	0.0062712	1.83669	0.01133	0.270826	1.40066	2.59762e-06	0.000109363	2.10755
AT3G22740	4.21627	12.7297	27.7099	46.9228	0.0490581	0.426656	1.59415	1.92975e-05	0.00120252	2.71636	7.1843e-11	6.02452e-09	3.47625
AT3G22800	14.3516	41.045	29.9289	40.5393	0.000356394	0.00853378	1.51599	0.0226268	0.436811	1.06033	0.000126688	0.00368263	1.4981
AT3G22930	18.4205	41.6908	39.5152	29.4147	0.00267713	0.0462697	1.17842	0.00535396	0.151947	1.1011	0.0817226	0.614261	0.675226
AT3G23490	21.8399	52.4885	34.7679	38.0149	0.000645321	0.0143243	1.26504	0.111154	1	0.67079	0.0278728	0.302925	0.799602
AT3G23600	55.8872	131.146	72.4463	89.6636	4.26416e-08	2.26278e-06	1.23058	0.184663	1	0.374394	0.00212632	0.0410693	0.682004
AT3G23640	3.60186	18.2263	7.3259	7.96884	0.00434703	0.0675785	2.33921	0.548827	1	1.02426	0.257305	1	1.14563
AT3G23830	6.54152	18.3291	22.8442	29.2663	0.0433075	0.387633	1.48644	0.00522243	0.149673	1.80413	0.000152966	0.00438396	2.16154
AT3G24300	0.68181	11.0688	2.14142	2.53049	0.00635016	0.092891	4.02098	1	1	1.65113	0.364104	1	1.89197
AT3G24310	0.27175	29.7578	1.20159	1.50091	1.86964e-09	1.14752e-07	6.77484	1	1	2.1446	0.238845	1	2.46548
AT3G24420	9.64247	15.1801	15.9079	25.5563	0.424407	1	0.65471	0.326935	1	0.722265	0.00680931	0.103702	1.4062
AT3G24480	18.0972	28.5792	39.9879	30.6688	0.143946	0.799018	0.6592	0.00535396	0.151947	1.1438	0.0461394	0.429308	0.761003
AT3G24503	7.97568	45.1684	29.8753	33.5644	2.38212e-07	1.13148e-05	2.50163	0.000471909	0.019868	1.90527	3.28808e-05	0.00110018	2.07325
AT3G24520	3.16017	19.231	13.6755	3.38798	0.000856349	0.018253	2.60536	0.0127253	0.292263	2.11352	1	1	0.100422
AT3G25290	0.97462	16.7329	3.2467	5.00889	0.00014511	0.00386523	4.10171	0.624999	1	1.73606	0.117014	0.728741	2.36158
AT3G25530	4.63675	23.6196	15.4268	19.3251	0.000546938	0.0123149	2.34879	0.0413881	0.653265	1.73425	0.00347678	0.0608648	2.05929
AT3G25710	10.4648	57.6935	21.2914	13.2868	2.38485e-09	1.45934e-07	2.46287	0.0707526	0.91018	1.02473	0.534351	1	0.344445
AT3G25820	1.23552	55.0664	19.5544	18.7269	1.60165e-15	1.77374e-13	5.47798	2.09784e-05	0.00129538	3.9843	1.47333e-05	0.00053137	3.92192
AT3G25830	1.23914	54.7006	19.4735	18.5496	1.60165e-15	1.77374e-13	5.46415	4.00501e-05	0.00231847	3.9741	1.47335e-05	0.00053137	3.90398
AT3G26100	38.9102	94.63	68.2359	116.99	1.46041e-06	6.13444e-05	1.28215	0.0065158	0.177503	0.810383	3.34322e-11	2.88665e-09	1.58817
AT3G26440	14.2323	35.4866	21.4878	37.701	0.0038089	0.061591	1.3181	0.310499	1	0.594341	0.00045612	0.0110255	1.40543
AT3G26450	14.6237	98.7176	30.8975	42.7134	2.42719e-16	2.89233e-14	2.755	0.0258938	0.482742	1.07918	0.000109798	0.00326144	1.54638
AT3G26460	36.2707	154.612	91.2188	83.4048	9.09721e-19	1.31471e-16	2.09178	1.13904e-06	9.21038e-05	1.33053	5.27752e-06	0.000209222	1.20133
AT3G26520	40.3765	69.4258	61.1432	118.405	0.00706733	0.101345	0.781955	0.0460365	0.707456	0.598675	4.51703e-11	3.85119e-09	1.55214
AT3G26580	19.4126	40.3835	31.1059	39.6962	0.00865824	0.119128	1.05677	0.118914	1	0.680192	0.00394251	0.0667802	1.03201
AT3G26740	2.95476	17.1448	14.8213	28.6567	0.0025789	0.0449532	2.53666	0.00753749	0.198182	2.32656	9.31976e-07	4.37578e-05	3.27776
AT3G26770	10.3176	26.6398	23.463	30.8924	0.00764153	0.108039	1.36848	0.03508	0.592194	1.18528	0.000802773	0.0177612	1.58215
AT3G27020	8.21597	14.8693	12.813	24.8311	0.210085	0.993474	0.855838	0.383307	1	0.641109	0.00253012	0.0473863	1.59565
AT3G27030	14.6127	37.8332	39.0248	40.6659	0.0021952	0.0396337	1.37243	0.00149596	0.0537623	1.41717	0.000256255	0.00679025	1.47659
AT3G27150	1.03926	10.9092	4.2592	4.0205	0.00635016	0.092891	3.39192	0.374999	1	2.03503	0.208652	1	1.95182
AT3G27210	37.3742	84.5977	63.2243	50.8929	1.66551e-05	0.000541277	1.17858	0.01203	0.279836	0.758439	0.10919	0.728544	0.445424
AT3G27300	6.4547	33.0306	13.8104	16.8639	1.43433e-05	0.000479922	2.35538	0.115316	1	1.09733	0.0203969	0.239417	1.38551
AT3G27400	1.30048	12.0175	5.80889	5.96257	0.00341961	0.0566977	3.20803	0.124999	1	2.15922	0.0645561	0.520152	2.19689
AT3G27820	8.72778	28.9537	16.5954	26.0646	0.00166087	0.0316296	1.73006	0.168634	1	0.927095	0.00343659	0.0603684	1.57841
AT3G28050	3.41901	25.0963	9.18032	12.442	2.74958e-05	0.000864634	2.87582	0.145994	1	1.42496	0.0188871	0.228925	1.86356
AT3G28690	14.4881	35.3225	19.5441	21.2634	0.0038089	0.061591	1.28572	0.391523	1	0.431868	0.236444	1	0.553505
AT3G28940	80.968	253.525	151.285	175.343	7.16277e-22	1.24749e-19	1.6467	5.03653e-06	0.000355119	0.901844	3.703e-10	2.8474e-08	1.11475
AT3G28950	16.2153	47.5615	27.1194	33.6503	7.76711e-05	0.00220126	1.55244	0.126284	1	0.741971	0.00705875	0.106941	1.05326
AT3G32980	12.0146	104.273	66.4674	127.834	1.93458e-19	2.96398e-17	3.1175	3.48239e-10	5.10508e-08	2.46786	4.52051e-27	1.22819e-24	3.41141
AT3G41979	135.686	160.316	208.297	277.972	0.181733	0.906087	0.240648	0.000122346	0.00629557	0.618374	8.74818e-14	9.58396e-12	1.03467
AT3G43190	7.28132	13.1651	83.9431	20.1771	0.263217	1	0.854451	7.10217e-18	2.22648e-15	3.52714	0.0111557	0.15401	1.47044
AT3G43670	1.08985	13.4927	3.73801	6.43923	0.00183211	0.0341876	3.62998	0.374999	1	1.77815	0.0645561	0.520152	2.56276
AT3G43800	2.96471	61.0768	10.4423	26.1158	4.81073e-15	5.05301e-13	4.36466	0.0922837	1	1.81647	5.89782e-06	0.00023023	3.13896
AT3G44100	27.1214	55.967	42.2595	53.0719	0.00193857	0.0356841	1.04514	0.0911788	1	0.639845	0.00232657	0.044142	0.968515
AT3G44260	104.667	272.877	124.492	154.924	3.78066e-18	5.24071e-16	1.38245	0.234147	1	0.250255	0.000617568	0.0141714	0.565758
AT3G44320	9.52093	47.1558	24.4453	21.1376	7.55684e-07	3.34025e-05	2.30826	0.0243049	0.459425	1.36038	0.0466973	0.432721	1.15064
AT3G44550	0.152891	8.36136	2.43482	6.26118	0.00781439	0.109214	5.77316	0.5	1	3.99324	0.0136251	0.178089	5.35586
AT3G44990	0.097418	11.2944	1.93015	24.1785	0.000977026	0.0202367	6.8572	0.5	1	4.30838	3.44565e-08	2.059e-06	7.95532
AT3G45010	4.01217	26.1231	14.1356	22.6189	5.95965e-05	0.00176511	2.70287	0.0308828	0.545319	1.81688	0.000139186	0.00401731	2.49508
AT3G45310	3.00814	26.5307	10.5799	16.1578	8.45061e-06	0.000299475	3.14072	0.0573719	0.812981	1.81438	0.00213981	0.0411349	2.42529
AT3G45640	61.3451	126.857	96.6887	130.244	1.71819e-06	7.10174e-05	1.04819	0.00519489	0.149673	0.656399	9.40219e-08	5.23466e-06	1.0862
AT3G45650	7.77749	16.8365	17.2378	23.7264	0.10779	0.701178	1.11422	0.107749	1	1.1482	0.00396578	0.0670446	1.60912
AT3G46130	0.343929	20.4646	0.429338	1.49258	1.91048e-06	7.75494e-05	5.89487	1	1	0.320002	0.488718	1	2.11763
AT3G46280	15.2098	31.1304	31.5363	36.188	0.0259253	0.271191	1.03332	0.018622	0.386415	1.05201	0.00192799	0.0380397	1.25051
AT3G46700	6.93884	52.6242	25.3777	38.145	7.74095e-10	5.07194e-08	2.92296	0.00210217	0.071632	1.87079	1.32736e-06	5.95761e-05	2.45873
AT3G46900	0.337177	16.6073	0.806335	2.95254	1.52767e-05	0.000504637	5.62217	1	1	1.25787	0.116727	0.728741	3.13038
AT3G47040	7.0893	14.5052	18.9963	22.1426	0.133837	0.764137	1.03286	0.0289579	0.524045	1.422	0.00453925	0.0749564	1.64311
AT3G47510	33.7655	95.4456	45.0215	90.8817	7.45903e-08	3.85768e-06	1.49913	0.260413	1	0.415064	7.512e-08	4.22851e-06	1.42844
AT3G47790	1.28839	12.4259	3.73295	5.0705	0.00341961	0.0566977	3.26971	0.374999	1	1.53475	0.117014	0.728741	1.97656
AT3G48000	39.7716	83.2935	54.2729	78.4092	0.000133028	0.00358087	1.06647	0.179651	1	0.448492	0.000203485	0.00559571	0.979284
AT3G48340	5.72504	14.661	19.9629	14.5865	0.0783807	0.564568	1.35662	0.00935469	0.229111	1.80196	0.0483997	0.44337	1.34927
AT3G48360	88.008	197.897	242.872	179.25	7.12255e-11	5.47684e-09	1.16904	6.17023e-18	1.96454e-15	1.46449	2.82749e-09	1.97314e-07	1.02627
AT3G48580	6.67521	16.322	14.3828	34.6011	0.0931719	0.631802	1.28993	0.189244	1	1.10746	6.70609e-06	0.000260286	2.37394
AT3G49210	21.8095	35.2361	32.2166	47.5236	0.111249	0.707004	0.692094	0.22032	1	0.562847	0.00111161	0.0235215	1.12369
AT3G49570	4.79841	121.687	6.44482	9.15028	3.29756e-30	9.20471e-28	4.66448	1	1	0.425582	0.292364	1	0.931258
AT3G50740	1.72845	13.7712	3.22112	3.87517	0.00418334	0.0655723	2.9941	1	1	0.898083	0.443154	1	1.16478
AT3G51240	0.944048	3.19252	5.86299	21.8862	0.625006	1	1.75776	0.124999	1	2.63471	1.9662e-06	8.50654e-05	4.53502
AT3G51330	7.21761	16.5176	16.0084	22.1197	0.0639419	0.499945	1.19441	0.0931371	1	1.14923	0.00453925	0.0749564	1.61574
AT3G51670	12.0653	44.6676	35.8664	44.8684	1.31885e-05	0.000447271	1.88836	0.000717128	0.0286528	1.57176	3.88953e-06	0.000157568	1.89483
AT3G51730	251.689	379.946	396.306	547.725	5.00516e-07	2.26645e-05	0.594154	1.68776e-08	1.96523e-06	0.654973	3.41942e-29	9.95394e-27	1.12181
AT3G51950	0.794402	40.1083	8.29716	11.2814	3.84436e-11	3.08411e-09	5.65789	0.0390619	0.628724	3.38468	0.00283527	0.0517695	3.82794
AT3G52340	3.28272	11.1486	10.8384	15.0384	0.0573878	0.4721	1.7639	0.0573719	0.812981	1.72319	0.00373754	0.0640217	2.19569
AT3G52920	14.2571	53.2564	37.5	72.1069	1.78441e-06	7.31606e-05	1.90128	0.00119488	0.0450058	1.39521	2.82332e-11	2.44811e-09	2.33846
AT3G53235	2.99941	22.3566	10.1633	19.9987	0.000156756	0.00414833	2.89795	0.0922837	1	1.76062	0.000214889	0.005854	2.73715
AT3G53480	8.44049	27.5471	13.8538	18.3867	0.00119527	0.0243316	1.7065	0.286275	1	0.714885	0.0484559	0.44337	1.12327
AT3G53650	19.3141	26.6429	25.4135	50.1366	0.302092	1	0.464094	0.451374	1	0.395941	9.05959e-05	0.00276358	1.37621
AT3G53970	15.0415	35.434	22.4186	27.3872	0.00661192	0.095683	1.23619	0.324002	1	0.575745	0.0627165	0.516771	0.864554
AT3G53990	50.7009	102.903	82.2501	121.811	3.41572e-05	0.00105778	1.02119	0.00902735	0.224604	0.698007	1.09497e-08	6.97258e-07	1.26456
AT3G54040	77.8316	190.016	167.3	216.701	6.2385e-12	5.27477e-10	1.28769	1.31552e-08	1.56762e-06	1.10401	6.86969e-18	1.06048e-15	1.47728
AT3G54260	2.12431	29.3052	8.79122	5.38402	4.64277e-07	2.11174e-05	3.78609	0.0654287	0.86743	2.04907	0.278716	1	1.34169
AT3G54720	0.160659	8.38013	1.62146	1.72153	0.00781439	0.109214	5.7049	0.5	1	3.33522	0.238844	1	3.42162
AT3G54820	7.91748	20.1223	22.6987	47.6673	0.0357201	0.341208	1.34568	0.010673	0.256165	1.5195	1.06489e-08	6.80225e-07	2.58989
AT3G55120	2.64805	6.33102	12.4923	16.3288	0.507829	1	1.25751	0.0351553	0.592194	2.23803	0.00213981	0.0411349	2.62442
AT3G55230	0.132582	3.18166	3.84776	7.53174	0.250006	1	4.58482	0.124999	1	4.85906	0.00325426	0.0577218	5.82802
AT3G55890	15.523	41.2477	19.4241	34.5179	0.00126697	0.025512	1.40991	0.735876	1	0.323442	0.00492809	0.0800157	1.15294
AT3G56020	39.3222	60.7386	60.9739	82.9819	0.0352789	0.338614	0.62727	0.0351939	0.592194	0.632849	2.52369e-05	0.000870138	1.07745
AT3G56130	6.50382	20.7086	17.3889	23.4721	0.0125513	0.158561	1.67087	0.0639125	0.85983	1.4188	0.0028577	0.0519967	1.85159
AT3G56240	33.1856	164.696	69.8761	156.341	2.80545e-22	4.97101e-20	2.31118	0.000340835	0.0149642	1.07424	1.0852e-21	2.25645e-19	2.23607
AT3G56310	42.8189	89.108	77.0591	94.3509	7.76362e-05	0.00220126	1.05731	0.00244585	0.0801272	0.847715	4.50908e-06	0.000180514	1.13979
AT3G56940	0.229374	7.93991	1.44821	0.85015	0.00781439	0.109214	5.11335	1	1	2.6585	0.488717	1	1.89001
AT3G57020	0.730708	12.3164	11.0363	8.57758	0.00341961	0.0566977	4.07514	0.00634746	0.173905	3.91682	0.0101294	0.143439	3.5532
AT3G57050	6.29476	19.5792	19.4657	17.2353	0.00936301	0.126786	1.6371	0.0146325	0.31992	1.62871	0.0203969	0.239417	1.45314
AT3G57540	2.6699	18.0784	5.08057	4.78938	0.00149102	0.0291859	2.75941	0.726562	1	0.928207	0.498733	1	0.843056
AT3G57930	11.6343	32.8853	26.6698	20.6903	0.00246356	0.0436521	1.49906	0.0237009	0.453051	1.19682	0.116094	0.728741	0.830569
AT3G58550	2.02648	60.4238	8.68881	18.3364	8.59529e-16	9.7847e-14	4.89807	0.0654287	0.86743	2.10018	0.000168839	0.00477179	3.17766
AT3G58610	25.2535	51.8559	45.1836	48.3325	0.00280802	0.0482861	1.03802	0.0224597	0.435881	0.839317	0.00465903	0.0765621	0.936511
AT3G59930	5.35548	11.5924	13.7125	17.31	0.143493	0.797585	1.1141	0.0635664	0.85983	1.3564	0.0093138	0.133936	1.69252
AT3G60130	11.155	35.1999	29.4917	46.2144	0.000536903	0.0121424	1.65788	0.00642586	0.175758	1.40262	9.13514e-07	4.32619e-05	2.05065
AT3G60190	5.35785	20.9563	11.2931	15.0527	0.00249659	0.0438938	1.96766	0.210111	1	1.07572	0.0239706	0.272116	1.49029
AT3G60750	17.0368	37.9277	23.6708	27.7209	0.00646823	0.0941453	1.1546	0.348882	1	0.474456	0.0755231	0.577084	0.702323
AT3G61430	38.0155	74.2852	64.2638	114.587	0.000865485	0.0184284	0.966488	0.0129173	0.29328	0.75742	3.78666e-11	3.25573e-09	1.59179
AT3G61440	59.7447	132.617	136.711	132.901	1.6106e-07	7.83276e-06	1.15039	4.16322e-08	4.46494e-06	1.19425	2.03951e-08	1.25937e-06	1.15347
AT3G61460	4.42348	19.6263	11.731	11.9062	0.00154552	0.0299934	2.14953	0.0768111	0.956712	1.40707	0.0448685	0.420748	1.42846
AT3G61930	2.93137	7.93357	6.38749	16.7958	0.226585	1	1.4364	0.507811	1	1.12368	0.00121605	0.0255722	2.51846
AT3G61990	41.5065	93.4664	62.9923	75.6875	1.36224e-05	0.000460338	1.17111	0.0504338	0.747597	0.601838	0.000847022	0.018619	0.866718
AT3G62040	0.502965	99.3673	5.29077	11.8134	1.65912e-28	4.1738e-26	7.62617	0.218749	1	3.39495	0.00148775	0.0304376	4.55382
AT3G62270	3.93863	30.5993	6.39726	12.4825	3.47606e-06	0.000133645	2.95773	0.753905	1	0.69976	0.0448683	0.420748	1.66414
AT3G63210	2.06617	25.4701	5.43449	6.67498	5.65995e-06	0.000208182	3.62377	0.453124	1	1.39519	0.102157	0.695042	1.69181
AT4G00880	1.33134	28.2971	4.2979	2.62199	1.12098e-07	5.5986e-06	4.40971	0.374999	1	1.69076	0.364104	1	0.977786
AT4G01150	0.992287	11.7642	6.03496	4.22305	0.00341961	0.0566977	3.5675	0.124999	1	2.60452	0.208652	1	2.08946
AT4G01390	3.72069	30.2598	11.0691	32.3054	6.18237e-06	0.000224961	3.02376	0.118467	1	1.57289	7.30668e-07	3.54496e-05	3.11813
AT4G01430	0.455366	9.032	1.36358	6.20174	0.00390746	0.0625659	4.30995	1	1	1.5823	0.0136252	0.178089	3.76758
AT4G01440	0.31569	17.5639	2.15328	4.67654	7.63947e-06	0.000274066	5.79796	0.5	1	2.76996	0.0278794	0.302925	3.88886
AT4G01450	0.20275	16.0271	3.2127	12.4042	3.05492e-05	0.000953294	6.30466	0.249999	1	3.98601	0.000185637	0.00516765	5.93499
AT4G01610	34.463	180.156	89.5629	140.923	3.71082e-25	7.56154e-23	2.38613	5.08283e-07	4.42619e-05	1.37785	6.38665e-18	9.93441e-16	2.03179
AT4G02280	17.7635	43.4921	28.4836	34.6027	0.00187317	0.0347312	1.29184	0.183918	1	0.681216	0.013239	0.175448	0.961966
AT4G02540	8.1801	20.4077	13.5848	25.1119	0.0357201	0.341208	1.31892	0.286275	1	0.731803	0.00253012	0.0473863	1.61818
AT4G02600	19.2428	39.6036	30.8329	28.1033	0.00865824	0.119128	1.04131	0.118914	1	0.680151	0.147487	0.840419	0.546417
AT4G03210	0.793267	16.0479	4.32272	8.3262	0.000274909	0.00683984	4.33844	0.374999	1	2.44606	0.0189525	0.228925	3.39178
AT4G04470	10.3528	31.4208	18.391	29.4486	0.00145322	0.0285282	1.6017	0.184929	1	0.828983	0.00192961	0.0380397	1.50818
AT4G04620	44.7041	97.727	94.5566	138.384	1.11529e-05	0.000385845	1.12835	2.87507e-05	0.00171302	1.08077	3.44872e-13	3.54922e-11	1.6302
AT4G04810	0.842579	61.1063	2.39552	3.15067	2.77402e-17	3.55511e-15	6.18037	1	1	1.50745	0.364104	1	1.90277
AT4G04830	1.29775	208.462	12.4036	22.3728	6.06053e-61	4.11651e-58	7.32763	0.00341784	0.105844	3.25667	1.9662e-06	8.50654e-05	4.10766
AT4G04990	9.01087	31.1089	23.1622	20.4551	0.000680946	0.0150169	1.78759	0.0200603	0.405135	1.36203	0.0395919	0.382173	1.18272
AT4G05180	0	8.695	0.936725	0.408533	0.00390746	0.0625659	Inf	1	1	Inf	1	1	Inf
AT4G05530	19.6198	41.0042	24.7942	34.4775	0.0098726	0.132438	1.06346	0.551478	1	0.337692	0.0413529	0.396167	0.813341
AT4G05590	15.653	35.5499	21.2119	24.4342	0.00780103	0.109214	1.1834	0.51137	1	0.438432	0.205274	1	0.642459
AT4G07820	6.3914	21.0242	15.4228	22.0836	0.00593021	0.0876287	1.71785	0.0783517	0.968207	1.27086	0.00195668	0.0382274	1.78877
AT4G08620	0	24.4017	0.238447	0.697858	1.19493e-07	5.92438e-06	Inf	1	1	Inf	0.488717	1	Inf
AT4G09890	8.09745	24.269	14.8288	17.587	0.00700798	0.100635	1.58357	0.210036	1	0.872861	0.0484559	0.44337	1.11897
AT4G10340	0.852129	17.9133	1.79048	2.62612	7.63841e-05	0.00217385	4.39382	1	1	1.0712	0.364104	1	1.62379
AT4G10380	7.84181	40.7488	29.9291	71.2397	1.97373e-06	7.97477e-05	2.3775	0.000471909	0.019868	1.93229	1.36029e-14	1.66979e-12	3.18342
AT4G11010	15.4018	42.9526	32.079	39.6526	0.000307983	0.00749792	1.47965	0.018622	0.386415	1.05853	0.000388289	0.00969629	1.36432
AT4G11211	7.38287	14.7234	40.2334	16.0346	0.133837	0.764137	0.995861	1.07052e-06	8.76062e-05	2.44614	0.059444	0.50012	1.11894
AT4G11290	6.38009	14.2514	24.0905	24.7772	0.11535	0.722113	1.15945	0.00143075	0.0517773	1.91682	0.000434892	0.0106384	1.95737
AT4G11320	1.7946	417.778	29.2987	69.2611	1.17479e-121	2.39387e-118	7.86293	4.62755e-07	4.07318e-05	4.0291	3.75606e-19	6.54164e-17	5.27031
AT4G11880	24.422	50.2341	29.5761	29.2791	0.00338226	0.0566914	1.04049	0.496609	1	0.276251	0.41268	1	0.261692
AT4G12390	1.96785	17.7768	5.97473	10.2646	0.000402873	0.00955686	3.17531	0.289061	1	1.60226	0.0199055	0.235218	2.38299
AT4G12545	0.417664	5.29982	14.7719	7.70471	0.0625054	0.496752	3.66553	6.10307e-05	0.00337025	5.14437	0.00325426	0.0577218	4.20533
AT4G12550	2.1346	8.12439	19.325	10.6841	0.10939	0.701178	1.92829	0.000221231	0.0105082	3.17843	0.0112603	0.154626	2.32342
AT4G12800	0.891824	12.1317	2.55075	2.44677	0.00341961	0.0566977	3.76587	0.624999	1	1.51609	0.616733	1	1.45605
AT4G12880	7.74067	23.6716	14.8977	17.2786	0.00700798	0.100635	1.61263	0.210036	1	0.944556	0.0707382	0.555128	1.15846
AT4G12910	0.455491	7.77845	1.91505	2.47469	0.00781439	0.109214	4.09399	0.5	1	2.07189	0.238845	1	2.44175
AT4G13235	15.5977	33.8398	51.9333	44.7726	0.0153685	0.184323	1.11739	1.40679e-05	0.000904296	1.73533	9.48669e-05	0.00285962	1.52128
AT4G13250	17.3753	56.1828	33.1809	75.98	5.3031e-06	0.000197192	1.69309	0.0328362	0.573048	0.933314	9.61599e-11	7.933e-09	2.12858
AT4G13280	0.456741	27.0746	4.97719	9.46531	1.49464e-08	8.39014e-07	5.88942	0.0624996	0.857612	3.44588	0.0015904	0.0322785	4.3732
AT4G13290	1.07122	14.7368	3.88045	8.39725	0.00051921	0.0118344	3.7821	0.374999	1	1.85697	0.0189525	0.228925	2.97066
AT4G13300	2.57972	5.715	14.6134	16.6804	0.507829	1	1.14754	0.00753749	0.198182	2.50201	0.00121605	0.0255722	2.69287
AT4G13420	4.65045	20.3928	10.1917	4.78678	0.00408114	0.0644662	2.13262	0.301755	1	1.13195	1	1	0.0416858
AT4G13660	20.2865	57.0112	33.922	50.5948	2.94358e-05	0.00091996	1.49073	0.0758993	0.956712	0.741702	0.000115044	0.00339748	1.31847
AT4G13860	11.4035	52.968	27.1237	19.7784	1.01343e-07	5.10324e-06	2.21564	0.0138517	0.308815	1.25008	0.104888	0.708025	0.794449
AT4G14010	28.4497	82.7088	79.9665	112.461	1.69708e-07	8.19466e-06	1.53963	5.64344e-07	4.85217e-05	1.49098	5.03198e-14	5.72831e-12	1.98294
AT4G14020	4.58844	35.9472	5.0165	21.0195	7.87336e-07	3.47263e-05	2.9698	1	1	0.128677	0.00125478	0.0261707	2.19565
AT4G14040	26.7772	55.1771	60.8652	80.7697	0.00265161	0.0459455	1.04306	0.000373872	0.0162093	1.18461	3.73521e-08	2.20616e-06	1.59281
AT4G14060	3.2078	213.669	26.6932	42.7515	1.93239e-59	1.2702e-56	6.05765	8.42871e-06	0.000564973	3.05681	1.3152e-10	1.06349e-08	3.73632
AT4G14716	27.8943	57.6925	42.4657	35.8735	0.00161191	0.0309867	1.04841	0.1196	1	0.606326	0.261394	1	0.362946
AT4G15230	9.31685	20.9556	21.0296	26.0898	0.0428005	0.384884	1.16942	0.0427718	0.668884	1.17451	0.00343659	0.0603684	1.48557
AT4G15390	0.746772	12.1984	8.86917	11.0055	0.00341961	0.0566977	4.02988	0.021484	0.424204	3.57006	0.00283527	0.0517695	3.88141
AT4G15780	15.9997	39.0516	26.5811	23.2501	0.00267338	0.0462441	1.28733	0.126284	1	0.732352	0.262038	1	0.539188
AT4G15930	2.43439	15.722	9.52667	13.1107	0.0013133	0.0261595	2.69116	0.0385734	0.626803	1.96841	0.00350607	0.0610136	2.42911
AT4G15990	10.5018	33.3056	36.1688	24.3042	0.00126264	0.0254741	1.66513	0.000345927	0.0150941	1.78411	0.0266025	0.294768	1.21056
AT4G16000	13.8219	23.6126	32.5654	17.5635	0.143372	0.797585	0.772596	0.00794173	0.204846	1.23638	0.480457	1	0.345621
AT4G16008	7.19864	22.7075	20.2809	14.9307	0.00522853	0.0787448	1.65737	0.0191562	0.391835	1.49432	0.0875356	0.637725	1.05249
AT4G16260	105.749	198.768	127.075	367.506	1.15202e-07	5.73955e-06	0.910445	0.189965	1	0.265039	1.06871e-37	4.63344e-35	1.79713
AT4G16563	11.33	31.9427	21.7043	19.5878	0.00191757	0.0353935	1.49535	0.0801399	0.984928	0.937836	0.104888	0.708025	0.789811
AT4G16690	5.95638	7.1205	7.52017	24.0743	1	1	0.257543	0.790526	1	0.336329	0.000722853	0.0162739	2.01498
AT4G17030	14.0981	78.6955	59.5793	170.967	3.68326e-12	3.18025e-10	2.48078	6.21727e-08	6.39845e-06	2.07931	3.60698e-37	1.49999e-34	3.60014
AT4G17800	29.6088	57.8408	50.8798	79.6869	0.00375951	0.0610418	0.966062	0.0256503	0.4804	0.781069	4.55425e-07	2.30278e-05	1.42832
AT4G18120	23.2576	58.34	35.4165	36.2801	0.000127283	0.00343984	1.32678	0.147998	1	0.606717	0.0684297	0.542989	0.641473
AT4G18340	76.9569	103.807	154.527	136.618	0.0531741	0.448852	0.431782	3.35782e-07	3.00098e-05	1.00574	1.04559e-05	0.000388795	0.828028
AT4G19160	25.6545	64.5733	47.9759	81.1019	5.34679e-05	0.00160223	1.33173	0.0140776	0.311802	0.903096	1.76138e-08	1.09426e-06	1.66052
AT4G19410	23.0581	38.7543	49.6366	46.3061	0.0559626	0.467356	0.749083	0.00211763	0.0719184	1.10613	0.00359451	0.0622835	1.00593
AT4G19810	1.8315	34.7002	3.97521	5.52027	1.02914e-08	5.90728e-07	4.24385	0.687499	1	1.118	0.170599	0.914391	1.59171
AT4G19840	28.3536	73.4729	49.2092	71.0228	8.71149e-06	0.00030765	1.37368	0.02203	0.431639	0.795395	4.56466e-06	0.00018238	1.32475
AT4G20270	2.22712	15.7502	6.60533	9.84015	0.0013133	0.0261595	2.82213	0.179686	1	1.56845	0.0199055	0.235218	2.1435
AT4G21600	2.18595	13.6823	9.30158	11.6919	0.00418334	0.0655723	2.64598	0.0654287	0.86743	2.08921	0.00630947	0.0974739	2.41917
AT4G21960	19.3279	337.193	146.8	237.442	3.17662e-76	2.94227e-73	4.12482	1.04402e-25	5.06526e-23	2.92509	2.40968e-51	1.63673e-48	3.61882
AT4G21980	80.2093	135.791	133.613	194.171	0.000171243	0.00450829	0.759546	0.000271825	0.0125316	0.73622	2.66272e-13	2.78248e-11	1.27548
AT4G22120	0.699569	14.5906	4.35763	6.25801	0.00051921	0.0118344	4.38243	0.374999	1	2.639	0.0645561	0.520152	3.16117
AT4G22570	5.74106	20.5442	17.8455	19.9337	0.00593021	0.0876287	1.83934	0.0226547	0.436811	1.63617	0.00513641	0.0827705	1.79582
AT4G22670	15.5587	32.3722	21.4917	35.8632	0.0293381	0.296392	1.05703	0.51137	1	0.466058	0.00341563	0.0601039	1.20478
AT4G23400	4.54073	24.7977	14.3116	17.8861	0.000325459	0.00783909	2.44921	0.0635664	0.85983	1.65619	0.00571662	0.0907231	1.97785
AT4G23410	5.74452	15.1227	13.8755	20.0278	0.0783807	0.564568	1.39645	0.115316	1	1.27229	0.00513641	0.0827705	1.80174
AT4G23430	23.71	65.4069	52.4208	55.3136	1.62308e-05	0.00053173	1.46395	0.00176139	0.0614586	1.14464	0.000264747	0.00696995	1.22214
AT4G23670	25.6945	822.287	244.586	238.871	1.38183e-205	4.02251e-202	5.00011	7.52673e-46	9.0219e-43	3.25081	1.16593e-46	6.59947e-44	3.2167
AT4G23690	25.826	70.3434	78.5027	73.0564	8.11689e-06	0.000289663	1.44559	2.16376e-07	1.99507e-05	1.60392	5.49794e-07	2.73248e-05	1.50019
AT4G24130	2.504	14.9169	8.27749	13.2001	0.00754228	0.106877	2.57464	0.226561	1	1.72496	0.0111152	0.153765	2.39824
AT4G24310	17.1525	23.6368	27.6073	43.6359	0.348975	1	0.462616	0.13515	1	0.686634	0.000280065	0.00733533	1.3471
AT4G24620	13.0249	30.5926	22.541	25.8799	0.00957331	0.129275	1.23191	0.132493	1	0.791281	0.0359825	0.356796	0.990559
AT4G24780	2.12388	22.1532	12.4374	12.8887	3.59414e-05	0.00110685	3.38274	0.012939	0.29328	2.54991	0.00350605	0.0610136	2.60134
AT4G25100	25.1343	133.6	28.3997	60.5328	3.35804e-19	4.99465e-17	2.4102	0.783842	1	0.176219	5.07129e-05	0.00162993	1.26806
AT4G25570	30.0988	76.2804	66.5591	91.3134	9.18614e-06	0.000322179	1.34161	0.000218806	0.0104908	1.14493	4.58255e-09	3.11262e-07	1.60112
AT4G25740	18.1891	36.3138	38.9553	40.1474	0.0198627	0.22296	0.997442	0.00750702	0.197892	1.09874	0.00234155	0.0443436	1.14223
AT4G26630	16.6409	38.4852	26.4412	27.5807	0.00646823	0.0941453	1.20957	0.222046	1	0.668056	0.0755234	0.577084	0.728926
AT4G26840	36.4158	74.2447	59.787	66.5425	0.000373604	0.00892489	1.02772	0.0184295	0.383594	0.715266	0.00107605	0.0228879	0.869712
AT4G27654	23.0343	92.4195	33.6499	41.9821	5.90551e-11	4.593e-09	2.00441	0.184842	1	0.546818	0.0126958	0.170087	0.865988
AT4G27657	12.6887	33.1501	12.9008	16.4546	0.00454169	0.0698988	1.38547	1	1	0.0239246	0.578853	1	0.374952
AT4G27745	16.4247	34.1075	36.29	41.1134	0.0153685	0.184323	1.05422	0.00778635	0.202277	1.1437	0.000494589	0.0118151	1.32374
AT4G28040	14.016	17.864	15.0936	34.3017	0.596666	1	0.349987	1	1	0.106866	0.00231282	0.0440041	1.29121
AT4G28250	0.586594	21.6259	6.30649	10.214	5.73246e-06	0.000210091	5.20425	0.124999	1	3.4264	0.0053753	0.0859757	4.12204
AT4G29080	16.8612	59.0017	54.5871	40.8289	1.40744e-06	5.93778e-05	1.80705	8.13601e-06	0.000552625	1.69485	0.000914069	0.0198996	1.27589
AT4G29270	2.98789	51.0947	21.0907	23.0456	2.9473e-12	2.56654e-10	4.09597	0.000277132	0.0126617	2.81941	3.62527e-05	0.00120313	2.94729
AT4G29905	6.50636	24.6312	16.7236	15.47	0.00210528	0.0382688	1.92056	0.0639125	0.85983	1.36196	0.0875356	0.637725	1.24955
AT4G29930	4.18124	10.8006	12.2336	16.2576	0.118493	0.729781	1.36911	0.0768111	0.956712	1.54885	0.00620573	0.0966036	1.95912
AT4G30020	1.48275	12.7671	8.62106	7.79805	0.00183211	0.0341876	3.10608	0.021484	0.424204	2.53959	0.0189526	0.228925	2.39483
AT4G30140	1.26459	11.0498	9.18254	13.1192	0.00635016	0.092891	3.12728	0.021484	0.424204	2.86022	0.000777147	0.017234	3.37493
AT4G30170	13.0377	37.8958	41.0216	75.813	0.000622709	0.0138677	1.53934	0.00017508	0.00859663	1.65369	9.40516e-13	9.44084e-11	2.53975
AT4G30200	20.9783	35.3397	43.2546	34.5368	0.0815002	0.579258	0.752391	0.00814551	0.207217	1.04396	0.045058	0.421439	0.719236
AT4G30550	26.6489	39.0649	39.2494	55.5693	0.175409	0.89795	0.551796	0.175276	1	0.558593	0.000876765	0.019252	1.06021
AT4G30660	3.31807	19.1244	11.7207	15.1708	0.000856349	0.018253	2.527	0.0351553	0.592194	1.82064	0.00373754	0.0640217	2.19288
AT4G30670	1.97466	23.3047	8.25523	9.75419	1.94666e-05	0.000624679	3.56095	0.109374	1	2.06371	0.0199055	0.235218	2.30442
AT4G30810	3.59505	16.6562	11.4897	13.8223	0.00720241	0.103064	2.21198	0.118467	1	1.67626	0.0170713	0.213601	1.94292
AT4G31290	22.9526	161.282	49.5818	36.783	1.16695e-26	2.66304e-24	2.81286	0.00211763	0.0719184	1.11115	0.0526734	0.468293	0.680386
AT4G31380	9.29363	23.0154	12.8105	28.6781	0.0200785	0.224802	1.30829	0.523464	1	0.463014	0.000903668	0.0197108	1.62563
AT4G31730	2.9219	25.8502	4.10097	6.70282	1.52701e-05	0.000504637	3.14519	1	1	0.489055	0.217067	1	1.19786
AT4G31910	0.097659	38.5625	1.1281	1.95163	3.66127e-12	3.17471e-10	8.62523	1	1	3.53	0.238844	1	4.32078
AT4G32650	4.23779	17.9864	8.84374	14.1664	0.00434703	0.0675785	2.08552	0.266844	1	1.06135	0.0170713	0.213601	1.74109
AT4G32810	12.1358	25.4341	13.3886	33.84	0.0470659	0.415179	1.0675	1	1	0.14174	0.000947021	0.0205074	1.47947
AT4G32860	17.2479	40.8971	46.4234	36.1935	0.00223813	0.0402884	1.24558	0.000336612	0.0148146	1.42843	0.00580566	0.091707	1.06931
AT4G32940	75.7198	177.022	135.042	188.61	1.95345e-10	1.38695e-08	1.22519	5.88422e-05	0.00327603	0.834664	1.63463e-13	1.7531e-11	1.31666
AT4G32950	30.2021	89.1351	104.799	192.409	5.77377e-08	3.01672e-06	1.56134	5.95797e-11	9.95128e-09	1.79491	9.06762e-32	2.98018e-29	2.67145
AT4G33150	46.4331	130.917	152.431	261.508	1.23212e-10	8.90316e-09	1.49543	1.93766e-14	4.33886e-12	1.71493	3.5592e-40	1.64831e-37	2.49363
AT4G33610	1.1015	18.145	9.29797	17.2224	7.63841e-05	0.00217385	4.04203	0.021484	0.424204	3.07745	5.5857e-05	0.00178401	3.96675
AT4G33720	5.37445	68.3603	49.053	46.1182	3.48288e-15	3.75681e-13	3.66897	3.88884e-10	5.66021e-08	3.19015	7.68619e-10	5.69533e-08	3.10115
AT4G33960	1.22696	39.4065	4.66445	6.44869	7.50318e-11	5.72632e-09	5.00527	0.218749	1	1.92661	0.0645561	0.520152	2.39391
AT4G34600	3.7382	93.508	14.6685	26.3369	2.46131e-23	4.6013e-21	4.64467	0.0192101	0.391835	1.9723	2.50591e-05	0.000865474	2.81667
AT4G34881	10.2999	27.5835	18.9063	17.9237	0.00510471	0.0773373	1.42118	0.136042	1	0.876236	0.129916	0.782259	0.799236
AT4G34970	1.45689	2.07086	6.99995	12.6878	1	1	0.507343	0.0703117	0.907948	2.26446	0.000777154	0.017234	3.12248
AT4G35090	15.1469	48.9631	49.7111	67.9027	2.44853e-05	0.000774748	1.69268	1.57104e-05	0.000994198	1.71455	7.05326e-10	5.24542e-08	2.16445
AT4G35100	33.3056	50.2855	85.2572	70.4817	0.0785263	0.565018	0.594378	1.84132e-06	0.000141055	1.35606	0.000105561	0.00316327	1.08149
AT4G35160	0.375155	19.0908	3.09174	3.74438	3.82033e-06	0.000144697	5.66925	0.249999	1	3.04286	0.0570465	0.488832	3.31917
AT4G35300	2.91767	24.351	7.58761	8.73119	4.93237e-05	0.0014824	3.06109	0.226561	1	1.37883	0.0859128	0.630407	1.58136
AT4G36380	3.45714	19.0603	9.79877	11.5993	0.00085635	0.018253	2.46292	0.0922837	1	1.50302	0.0188871	0.228925	1.74639
AT4G36430	64.2525	169.318	179.033	181.437	4.32258e-12	3.70089e-10	1.39791	8.84296e-14	1.89677e-11	1.4784	1.77371e-15	2.28752e-13	1.49765
AT4G37010	38.2001	81.0957	52.3262	58.0253	0.000101392	0.00281863	1.08605	0.170229	1	0.453957	0.0247366	0.27864	0.603105
AT4G37070	6.92151	37.8431	23.2859	40.8444	3.13401e-06	0.000121641	2.45087	0.00522243	0.149673	1.7503	2.54863e-07	1.34542e-05	2.56098
AT4G37410	39.645	197.368	142.019	147.341	4.57595e-26	1.00262e-23	2.31568	1.35199e-14	3.13063e-12	1.84087	9.74109e-17	1.43753e-14	1.89395
AT4G37800	0.238769	8.15229	3.00338	7.05229	0.00781439	0.109214	5.09352	0.249999	1	3.6529	0.00665878	0.101867	4.8844
AT4G38080	3.37736	63.259	25.3638	39.9664	1.32023e-15	1.48631e-13	4.2273	2.74361e-05	0.00164593	2.90881	9.02931e-10	6.59463e-08	3.56482
AT4G38350	10.206	27.4142	20.9645	20.0614	0.00764153	0.108039	1.42551	0.0707526	0.91018	1.03853	0.0664984	0.531541	0.975012
AT4G39030	19.781	26.9332	44.7299	41.7719	0.38179	1	0.445273	0.0026258	0.0849302	1.17713	0.00325476	0.0577218	1.07842
AT4G39795	2.2425	28.3221	2.64111	2.80293	8.7044e-07	3.77383e-05	3.65875	1	1	0.236035	0.680773	1	0.321826
AT5G01040	33.7707	39.7078	63.3659	67.7594	0.561506	1	0.233649	0.00422454	0.125853	0.907935	0.000330287	0.00846572	1.00465
AT5G01240	1.25217	17.9561	9.79718	11.4238	7.63841e-05	0.00217385	3.84197	0.0117185	0.276694	2.96793	0.00283527	0.0517695	3.18954
AT5G01600	28.4454	91.1668	53.1092	102.911	5.9013e-09	3.51611e-07	1.68031	0.00727389	0.192995	0.900766	3.83465e-12	3.66848e-10	1.85513
AT5G01820	25.9051	55.4707	29.701	56.0551	0.00169486	0.0322166	1.09849	0.688874	1	0.19728	0.00053477	0.0125476	1.11361
AT5G02380	268.707	568.488	371.943	835.697	4.4477e-25	8.97334e-23	1.08109	5.39783e-05	0.00303844	0.469048	5.44472e-74	8.94702e-71	1.63695
AT5G02480	19.7417	66.4583	23.9835	28.8996	6.73042e-07	3.00758e-05	1.7512	0.651583	1	0.280796	0.155603	0.874922	0.549807
AT5G03455	17.3196	37.4446	24.8974	29.9355	0.00908922	0.124303	1.11235	0.279949	1	0.523592	0.041894	0.400786	0.789452
AT5G04080	32.6446	108.918	73.0146	88.2743	1.12156e-10	8.31059e-09	1.73833	0.000128149	0.00657758	1.16134	1.29906e-07	7.0778e-06	1.43515
AT5G04590	22.0754	73.8702	46.922	52.2505	9.54966e-08	4.8527e-06	1.74255	0.00354404	0.108434	1.08783	0.000259889	0.00685979	1.24301
AT5G04720	22.3125	44.7937	33.1897	34.4474	0.00675716	0.0973767	1.00545	0.176993	1	0.572884	0.082837	0.618305	0.626545
AT5G05270	0.614313	5.23632	4.08936	12.074	0.218762	0.993474	3.09151	0.374999	1	2.73483	0.00148775	0.0304376	4.29679
AT5G05790	13.8229	18.6662	34.181	37.504	0.486913	1	0.433374	0.00551444	0.155204	1.30614	0.000456125	0.0110255	1.43999
AT5G05960	57.4611	166.065	134.879	173.192	1.61228e-13	1.52099e-11	1.53109	1.76083e-08	2.01575e-06	1.231	5.03488e-16	6.74972e-14	1.59172
AT5G06330	1.95487	13.1759	3.56258	3.31425	0.00738885	0.105166	2.75277	0.687499	1	0.865853	0.680773	1	0.761611
AT5G06510	3.10207	18.2704	3.84005	5.77224	0.00149102	0.0291859	2.5582	1	1	0.307894	0.333659	1	0.895902
AT5G07090	53.8638	92.7934	96.3811	111.884	0.00164238	0.0314136	0.784707	0.00075903	0.0301445	0.839436	1.69152e-06	7.44453e-05	1.05461
AT5G07322	23.117	81.8216	39.2628	94.0287	6.04569e-09	3.58119e-07	1.82352	0.055892	0.802616	0.764206	2.85851e-12	2.78698e-10	2.02414
AT5G07580	21.9956	49.8336	31.234	41.4831	0.00129801	0.026033	1.17991	0.27167	1	0.505906	0.0113621	0.155525	0.915311
AT5G08640	0.154958	4.47122	3.75284	7.19585	0.125006	0.730528	4.85072	0.124999	1	4.59804	0.00665878	0.101867	5.53722
AT5G09220	3.58326	29.7173	7.24408	14.8239	6.18237e-06	0.000224961	3.05196	0.548827	1	1.01553	0.0103456	0.145188	2.04858
AT5G09462	2.0286	16.0292	6.96138	9.24713	0.0013133	0.0261595	2.98215	0.179686	1	1.77889	0.0348038	0.350692	2.18852
AT5G09480	1.39614	20.7285	8.36212	10.9949	1.09853e-05	0.000381994	3.8921	0.0390619	0.628724	2.58243	0.00283529	0.0517695	2.97732
AT5G09530	4.86902	63.5396	26.7053	53.3792	4.18033e-14	4.08808e-12	3.70595	0.000113056	0.00592221	2.45542	1.06384e-11	9.59199e-10	3.45457
AT5G09770	11.3315	22.8434	24.1555	26.749	0.057649	0.473484	1.01144	0.0409572	0.652019	1.09202	0.00853802	0.125075	1.23915
AT5G10040	1.69826	2.60448	21.9116	2.34978	1	1	0.616939	3.58773e-05	0.00210683	3.68957	1	1	0.46847
AT5G10580	3.00977	61.2895	16.5912	26.1842	4.81073e-15	5.05301e-13	4.34791	0.00257666	0.0836061	2.46269	5.89782e-06	0.00023023	3.12097
AT5G10650	7.74551	21.9275	14.3313	27.0852	0.0161383	0.190196	1.50131	0.286275	1	0.887738	0.00100676	0.0216401	1.80607
AT5G10770	15.6125	34.7807	21.4466	39.0627	0.0109909	0.144212	1.15558	0.51137	1	0.458045	0.00109178	0.0231984	1.32309
AT5G10946	7.50962	21.9487	19.7457	29.5172	0.0161383	0.190196	1.54733	0.0356964	0.596217	1.39473	0.000240321	0.00644345	1.97474
AT5G11920	24.4876	33.861	49.6739	40.6993	0.237165	1	0.467571	0.00337143	0.104911	1.02044	0.0251138	0.282108	0.732952
AT5G11950	10.2218	18.375	17.1625	28.0487	0.184986	0.916923	0.84609	0.247784	1	0.747605	0.00296036	0.053573	1.45628
AT5G12200	13.0563	37.1202	22.139	25.1303	0.000938539	0.0197161	1.50746	0.17546	1	0.761845	0.0501292	0.454194	0.944681
AT5G12250	11.5061	33.6339	25.1932	24.7431	0.0016449	0.0314136	1.54752	0.0470282	0.717824	1.13064	0.0311856	0.328991	1.10463
AT5G12330	5.34265	15.1753	9.84252	17.1843	0.0414067	0.375833	1.5061	0.301755	1	0.881473	0.0093138	0.133936	1.68546
AT5G12470	7.01169	18.6883	16.4041	21.0471	0.028977	0.293325	1.4143	0.0931371	1	1.22622	0.00714882	0.107905	1.58579
AT5G12900	0.893175	15.8347	5.98555	10.8297	0.000274909	0.00683984	4.148	0.124999	1	2.74447	0.00283527	0.0517695	3.5999
AT5G13180	68.6592	169.61	90.7869	180.998	5.36238e-11	4.18656e-09	1.3047	0.096551	1	0.403031	4.80635e-14	5.50219e-12	1.39845
AT5G13550	8.18479	36.9215	14.4966	26.6464	1.54289e-05	0.000508729	2.17344	0.286275	1	0.824698	0.00100676	0.0216401	1.70292
AT5G13930	0.095014	20.2951	21.3015	60.6573	1.91048e-06	7.75494e-05	7.73877	9.53536e-07	7.9307e-05	7.8086	1.07593e-19	1.99311e-17	9.31833
AT5G13980	2.37992	13.7487	10.5481	9.06291	0.00418334	0.0655723	2.5303	0.0224604	0.435881	2.148	0.0348039	0.350692	1.92906
AT5G14000	11.6799	20.8264	22.5286	31.1	0.162816	0.86241	0.834387	0.0895272	1	0.947734	0.00325234	0.0577218	1.41289
AT5G14330	4.66854	11.6043	13.4627	23.087	0.143492	0.797585	1.31362	0.0962504	1	1.52792	0.000440004	0.0107121	2.30604
AT5G14640	23.6639	47.6856	35.0455	60.9963	0.00632588	0.0928023	1.01087	0.192517	1	0.566539	2.76803e-05	0.000940071	1.36603
AT5G14650	0.0852827	12.2554	2.26919	7.05239	0.00048856	0.0113454	7.16695	0.5	1	4.73378	0.00665878	0.101867	6.36972
AT5G14920	5.09302	20.1142	12.2291	22.7754	0.00408114	0.0644662	1.98162	0.143461	1	1.26373	0.000440004	0.0107121	2.16088
AT5G15180	0.887696	3.474	5.70615	9.56438	0.625006	1	1.96846	0.124999	1	2.68438	0.00537533	0.0859757	3.42953
AT5G15230	4.95327	8.50426	50.5096	8.73707	0.423979	1	0.779804	1.16945e-10	1.86172e-08	3.35011	0.292364	1	0.818768
AT5G17760	10.0818	21.9548	27.713	21.2105	0.0501338	0.433055	1.12279	0.00509708	0.147743	1.45881	0.0466973	0.432721	1.07303
AT5G17820	2.39472	10.0768	11.7558	16.316	0.038584	0.360323	2.0731	0.012939	0.29328	2.29544	0.000577474	0.0133415	2.76836
AT5G17870	5.67185	23.1016	15.9586	19.804	0.00231851	0.0414424	2.0261	0.052477	0.765443	1.49244	0.00513641	0.0827705	1.8039
AT5G18470	27.2088	46.9684	44.1234	61.2984	0.0265648	0.276159	0.787617	0.0568086	0.812344	0.697472	0.000156565	0.00447451	1.17178
AT5G18680	15.4812	43.4177	28.7651	34.7969	0.000307982	0.00749792	1.48776	0.0487634	0.735318	0.893799	0.00283187	0.0517695	1.16844
AT5G18690	1.42315	13.6594	2.88813	4.90186	0.000977227	0.0202367	3.26274	0.624999	1	1.02104	0.117015	0.728741	1.78424
AT5G19090	13.9964	32.889	30.1731	30.7245	0.00795518	0.11065	1.23255	0.0226268	0.436811	1.10821	0.0104156	0.145868	1.13434
AT5G19530	2.06338	15.1924	7.26891	6.81182	0.00235147	0.0418479	2.88027	0.179686	1	1.81673	0.102157	0.695042	1.72303
AT5G19600	0.458189	23.9992	2.26502	2.14319	1.19494e-07	5.92438e-06	5.7109	0.5	1	2.30551	0.238845	1	2.22574
AT5G19740	0.675673	17.4148	4.22713	7.0892	0.00014511	0.00386523	4.68784	0.374999	1	2.64528	0.0351602	0.350692	3.39123
AT5G19890	92.8452	95.6783	133.864	276.898	0.884477	1	0.0433644	0.00778951	0.202277	0.527868	2.59837e-24	6.37916e-22	1.57646
AT5G20060	9.43407	19.7705	16.8237	24.3331	0.0614606	0.496752	1.0674	0.168634	1	0.834546	0.00805558	0.119207	1.36697
AT5G20885	21.6182	45.8465	41.7829	41.6246	0.00491579	0.0749208	1.08456	0.0168558	0.35594	0.950665	0.00830722	0.122398	0.945187
AT5G22440	24.8723	35.1615	40.9696	50.7068	0.245183	1	0.499457	0.0640115	0.85983	0.720013	0.00177105	0.0354157	1.02764
AT5G22500	4.31544	19.0601	8.20632	10.3034	0.0026019	0.0451938	2.14297	0.387693	1	0.927227	0.111411	0.728741	1.25554
AT5G22570	2.90222	5.95855	11.9035	13.7548	0.507829	1	1.0378	0.0351553	0.592194	2.03616	0.00647493	0.099577	2.24471
AT5G22740	2.79778	23.0296	11.7299	16.4294	8.81227e-05	0.00248021	3.04113	0.0351553	0.592194	2.06784	0.00213981	0.0411349	2.55393
AT5G22880	11.2067	33.1479	17.8049	19.3164	0.00126264	0.0254741	1.56455	0.264926	1	0.66791	0.143444	0.829211	0.78546
AT5G22890	0.844612	14.3431	1.42087	2.73086	0.000977226	0.0202367	4.08593	1	1	0.750412	0.364104	1	1.69299
AT5G23020	0.585569	4.20896	6.62277	9.94102	0.375011	1	2.84555	0.0703117	0.907948	3.49952	0.0053753	0.0859757	4.08548
AT5G23740	29.4578	55.9362	66.1412	76.689	0.00452621	0.0697133	0.925132	0.000186313	0.00908255	1.1669	7.94236e-07	3.7902e-05	1.38037
AT5G23820	22.2293	61.6751	55.5605	47.5118	1.47571e-05	0.000492154	1.47223	0.000149422	0.00749943	1.3216	0.00111161	0.0235215	1.09583
AT5G23990	0.068194	5.32909	0.926611	11.0188	0.0625054	0.496752	6.2881	1	1	3.76425	0.000379849	0.00955579	7.33611
AT5G24165	10.274	51.2814	21.9667	33.1462	9.69335e-08	4.91347e-06	2.31943	0.0501	0.745717	1.09632	0.000325522	0.00836465	1.68984
AT5G24270	9.91266	17.9271	23.8522	26.9427	0.184987	0.916923	0.854802	0.0243049	0.459425	1.26678	0.00450767	0.0747378	1.44255
AT5G24660	1.96576	200.822	8.23983	10.2474	3.77843e-57	2.33312e-54	6.67469	0.109374	1	2.06753	0.0199055	0.235218	2.38209
AT5G24770	0.317505	48.5447	12.2397	4.04841	3.58882e-15	3.84891e-13	7.25639	0.000488259	0.0203878	5.26864	0.0570463	0.488832	3.6725
AT5G24780	0.621919	19.3082	10.934	4.59376	4.01075e-05	0.00122346	4.95634	0.00634746	0.173905	4.13595	0.117015	0.728741	2.88488
AT5G24860	0.280141	18.2421	0.41091	1.05528	7.63947e-06	0.000274066	6.02498	1	1	0.55267	0.488717	1	1.9134
AT5G25220	3.0881	21.4123	5.25163	7.62322	0.000277533	0.00687906	2.79364	0.726562	1	0.766046	0.137934	0.806423	1.30368
AT5G25560	24.8686	49.7581	36.3296	44.2056	0.00524267	0.0788994	1.00061	0.200022	1	0.546823	0.0155684	0.19741	0.829908
AT5G25980	0.20377	0.772537	13.7661	0.676073	1	1	1.92266	0.000122063	0.00629557	6.07804	0.488717	1	1.73024
AT5G26130	0.064857	5.36739	3.60404	12.0009	0.0625054	0.496752	6.37082	0.124999	1	5.79621	0.000185637	0.00516765	7.53166
AT5G26220	0.331911	93.3293	0.968459	2.01186	2.09429e-28	5.2043e-26	8.13539	1	1	1.5449	0.238844	1	2.59966
AT5G26260	4.70053	39.9219	20.908	10.1123	7.91918e-08	4.07498e-06	3.08628	0.00249371	0.0813028	2.15316	0.201419	1	1.10521
AT5G26280	95.2233	192.796	245.978	233.597	8.23831e-09	4.78268e-07	1.01769	1.42187e-16	4.08076e-14	1.36914	4.12996e-16	5.61041e-14	1.29464
AT5G27350	36.3757	135.725	42.3128	106.683	7.38253e-15	7.63623e-13	1.89964	0.571576	1	0.21812	4.11258e-10	3.15046e-08	1.55229
AT5G35360	18.5619	32.4349	32.1323	41.977	0.0919859	0.629262	0.805198	0.0919089	1	0.791678	0.00194118	0.0380709	1.17725
AT5G35732	11.2692	35.3452	17.6772	15.9162	0.000536902	0.0121424	1.64913	0.264926	1	0.649505	0.337221	1	0.498108
AT5G37540	25.5671	52.3023	38.2962	36.6483	0.00434781	0.0675785	1.03259	0.168634	1	0.582913	0.130815	0.785158	0.519459
AT5G37770	120.254	259.637	156.403	166.236	8.0432e-13	7.28428e-11	1.11041	0.0349316	0.592194	0.379178	0.00205799	0.0399007	0.467146
AT5G37990	0.793767	186.573	16.4273	21.5572	1.10866e-54	6.64449e-52	7.87681	0.000274638	0.0126234	4.37124	1.96623e-06	8.50654e-05	4.76331
AT5G38020	0.822774	42.1184	17.727	21.9267	1.00754e-11	8.41419e-10	5.67781	7.62867e-05	0.00412765	4.42931	1.9662e-06	8.50654e-05	4.73605
AT5G38030	1.5809	28.0866	11.5012	14.7544	8.70442e-07	3.77383e-05	4.15107	0.012939	0.29328	2.86296	0.00105988	0.0225912	3.22233
AT5G38940	5.89041	22.0585	69.2969	48.8729	0.00372316	0.0605966	1.9049	1.16259e-14	2.78708e-12	3.55635	6.30227e-10	4.72137e-08	3.05259
AT5G39520	4.14117	14.2048	6.60031	25.1232	0.0308965	0.308708	1.77827	0.548827	1	0.672495	4.45818e-05	0.00145119	2.60091
AT5G40240	11.6211	29.7327	21.1975	21.326	0.00792697	0.11056	1.3553	0.162751	1	0.867143	0.116094	0.728741	0.875865
AT5G40510	3.029	19.0605	11.0245	14.5647	0.000856349	0.018253	2.65367	0.0573719	0.812981	1.8638	0.00373756	0.0640217	2.26556
AT5G40590	3.75632	9.30336	12.6194	20.4166	0.266873	1	1.30843	0.0490404	0.735318	1.74825	0.00073791	0.0164873	2.44235
AT5G40670	9.57804	46.9693	17.1015	26.0058	7.55684e-07	3.34025e-05	2.29392	0.247784	1	0.836323	0.00680929	0.103702	1.44103
AT5G40690	14.3646	57.1986	47.0339	90.3489	2.68702e-07	1.26744e-05	1.99346	2.71818e-05	0.00163871	1.71119	1.38223e-15	1.8055e-13	2.65299
AT5G40730	12.3484	19.1647	14.837	31.3587	0.281106	1	0.634132	0.701105	1	0.264876	0.00325234	0.0577218	1.34454
AT5G40890	5.35509	31.5548	12.4336	22.7672	7.45033e-06	0.000268225	2.55888	0.143461	1	1.21526	0.000440007	0.0107121	2.08797
AT5G40910	6.63303	22.6264	12.4901	13.7465	0.00522853	0.0787448	1.77027	0.35928	1	0.913047	0.127023	0.771033	1.05132
AT5G40960	1.26929	12.415	3.5625	4.99106	0.00341961	0.0566977	3.28999	0.374999	1	1.48887	0.117014	0.728741	1.97532
AT5G41040	8.03478	31.2152	18.9581	34.4025	0.000294736	0.00724467	1.95792	0.0522368	0.765226	1.23848	3.28807e-05	0.00110018	2.09818
AT5G42580	0.405668	26.994	0.932118	1.00858	1.49464e-08	8.39014e-07	6.0562	1	1	1.20021	0.488718	1	1.31396
AT5G42850	32.8288	73.1727	42.8775	43.1925	0.000129116	0.00348476	1.15635	0.30186	1	0.385259	0.206829	1	0.39582
AT5G42890	25.0828	51.0507	36.8943	42.0314	0.00384766	0.0620282	1.02523	0.161872	1	0.556698	0.0273719	0.302143	0.744771
AT5G43350	14.5719	57.6595	68.0824	95.3291	4.12561e-07	1.90198e-05	1.98437	3.19306e-09	4.25261e-07	2.22409	3.22095e-16	4.46486e-14	2.70973
AT5G43370	1.77063	8.00993	7.75871	11.8765	0.10939	0.701178	2.17752	0.109374	1	2.13155	0.00630947	0.0974739	2.74577
AT5G43520	28.5063	46.3462	72.5316	71.082	0.0640356	0.499945	0.701171	1.54923e-05	0.000986521	1.34733	8.36382e-06	0.000317966	1.3182
AT5G43540	0.490254	3.4161	4.2604	7.40059	0.250006	1	2.80075	0.124999	1	3.11939	0.00665882	0.101867	3.91604
AT5G43570	115.532	157.35	131.889	294.51	0.0154486	0.185174	0.445687	0.340818	1	0.191031	5.62735e-21	1.08178e-18	1.35002
AT5G43580	469.288	1026.82	1007.95	1482.49	1.70981e-47	8.29543e-45	1.12964	1.45024e-45	1.64175e-42	1.10289	1.97725e-132	5.03631e-129	1.65948
AT5G43600	8.04726	18.6439	20.5488	25.0309	0.0522661	0.446085	1.21213	0.0241182	0.457168	1.35248	0.00253012	0.0473863	1.63714
AT5G43650	20.8155	22.4354	30.599	42.1321	1	1	0.108123	0.2116	1	0.555832	0.00528059	0.0849342	1.01726
AT5G43700	10.9389	31.2741	25.1157	27.9026	0.0028922	0.0494831	1.5155	0.0288148	0.523837	1.19912	0.00574391	0.0910845	1.35093
AT5G43870	8.60547	24.3367	24.1712	32.2508	0.013544	0.166257	1.49981	0.0135299	0.3033	1.48996	0.00022385	0.00604959	1.90601
AT5G44380	42.0245	85.5696	82.3422	108.057	0.000126422	0.00342111	1.02587	0.000415621	0.017755	0.970401	1.032e-08	6.63379e-07	1.36249
AT5G44400	43.023	93.9732	81.5566	105.292	1.58573e-05	0.000520329	1.12714	0.000617727	0.0249256	0.922693	5.98179e-08	3.43355e-06	1.29122
AT5G44550	0.560056	22.8913	5.77876	11.2717	2.9862e-06	0.00011657	5.35308	0.124999	1	3.36712	0.00283527	0.0517695	4.33099
AT5G44610	68.0898	164.831	117.868	226.932	1.82276e-10	1.30324e-08	1.27548	0.000302968	0.0135982	0.791664	8.53679e-23	1.87047e-20	1.73675
AT5G44720	21.2764	28.2594	44.9363	34.9499	0.391704	1	0.409481	0.00427154	0.127068	1.07863	0.0450579	0.421439	0.716036
AT5G45080	2.91977	12.3807	9.08062	13.6085	0.0351678	0.337869	2.08417	0.145994	1	1.63694	0.00647493	0.099577	2.22058
AT5G45490	12.8945	20.4592	35.8491	29.7214	0.296275	1	0.665993	0.00140243	0.0509401	1.47518	0.00870242	0.127027	1.20474
AT5G45630	22.1685	41.2733	49.0715	52.1454	0.0226114	0.242233	0.896699	0.00181994	0.0629626	1.14637	0.000259889	0.00685979	1.23403
AT5G46110	0.098271	7.61302	1.37885	0.689741	0.00781439	0.109214	6.27556	1	1	3.81055	0.488717	1	2.81122
AT5G47060	5.48753	37.556	8.36229	8.50393	2.51101e-07	1.18993e-05	2.77481	0.581053	1	0.607741	0.292365	1	0.631974
AT5G47560	4.92865	20.1129	11.0559	16.2755	0.00408114	0.0644662	2.02885	0.210111	1	1.16556	0.0150236	0.192765	1.72344
AT5G47720	15.4698	42.6464	19.9498	24.3093	0.000307983	0.00749792	1.46297	0.499555	1	0.366915	0.148569	0.843695	0.65205
AT5G48000	0.530946	69.8846	2.08269	2.63463	6.22245e-20	9.82974e-18	7.04027	1	1	1.97181	0.364104	1	2.31096
AT5G48010	0.250577	91.2113	0.451938	0.3313	8.36448e-28	2.00521e-25	8.50781	1	1	0.85087	1	1	0.402883
AT5G48070	2.1545	13.9874	18.7234	37.7409	0.00418334	0.0655723	2.69871	0.000221231	0.0105082	3.11942	4.14123e-10	3.16052e-08	4.1307
AT5G48110	15.9888	16.3538	28.3572	40.996	1	1	0.0325631	0.0961367	1	0.826649	0.000494584	0.0118151	1.35842
AT5G48230	11.2874	21.2136	19.5996	28.9771	0.110233	0.703043	0.91028	0.149608	1	0.796111	0.00383335	0.0654755	1.3602
AT5G48430	85.5568	123.564	159.357	195.084	0.0105704	0.139866	0.5303	3.60634e-06	0.000259669	0.89731	5.18085e-12	4.82056e-10	1.18914
AT5G48500	0	11.0814	2.20569	2.35663	0.000977026	0.0202367	Inf	0.5	1	Inf	0.238844	1	Inf
AT5G48560	4.43596	15.3774	11.7989	16.8804	0.0192204	0.218435	1.79349	0.0768111	0.956712	1.41133	0.00368806	0.0636339	1.92803
AT5G48850	0.250926	447.007	0.965741	0.676339	1.06337e-134	2.40759e-131	10.7988	1	1	1.94437	0.488717	1	1.43048
AT5G49280	73.146	152.465	153.554	139.228	1.54157e-07	7.51495e-06	1.05963	8.0615e-08	8.13214e-06	1.0699	1.22714e-06	5.56201e-05	0.928597
AT5G49630	20.8346	29.5326	52.5022	43.592	0.262543	1	0.503324	0.000256398	0.0119284	1.33339	0.00269011	0.0501522	1.06508
AT5G49710	23.1759	44.866	29.3779	49.7182	0.0103598	0.137706	0.952999	0.488448	1	0.342108	0.000924631	0.020108	1.10115
AT5G49850	12.6214	17.0026	40.1743	25.6425	0.584714	1	0.429884	0.000268473	0.0124617	1.6704	0.0359825	0.356796	1.02266
AT5G49990	0.974877	14.0289	3.63865	4.85279	0.000977227	0.0202367	3.84704	0.374999	1	1.90011	0.117014	0.728741	2.31552
AT5G50160	0.267936	12.7682	0.694127	1.00607	0.000244305	0.00620724	5.57452	1	1	1.37331	0.488717	1	1.90877
AT5G50260	1.27622	15.4995	4.25829	11.8432	0.00051921	0.0118344	3.60228	0.374999	1	1.7384	0.00148775	0.0304376	3.21412
AT5G50400	5.10348	20.2636	9.05544	10.2593	0.00408114	0.0644662	1.98934	0.423948	1	0.827304	0.201419	1	1.00737
AT5G51550	7.79385	26.7168	17.6734	16.1513	0.0018811	0.0348465	1.77734	0.0755161	0.955178	1.18117	0.101892	0.695042	1.05124
AT5G51580	14.1212	20.9821	51.2681	32.1891	0.310578	1	0.571298	4.47313e-06	0.000317592	1.8602	0.00499879	0.0809557	1.18871
AT5G52390	8.95972	29.0178	14.9932	32.177	0.00166087	0.0316296	1.69541	0.307452	1	0.742778	0.00022385	0.00604959	1.8445
AT5G52510	22.0318	47.5896	33.9235	45.9386	0.0025551	0.0446529	1.11106	0.140888	1	0.622698	0.00222586	0.0426683	1.06012
AT5G52710	17.9539	30.4687	67.5521	38.7638	0.111477	0.707004	0.763034	5.28916e-08	5.58432e-06	1.91171	0.0033571	0.0591762	1.11042
AT5G52920	9.46754	20.1716	18.2814	23.6891	0.0614606	0.496752	1.09126	0.122075	1	0.949311	0.00805558	0.119207	1.32316
AT5G53350	25.0872	59.8839	40.2771	56.2764	0.000187793	0.00491228	1.25521	0.0816747	0.994774	0.683007	0.000317782	0.00821757	1.16558
AT5G53420	1.82297	15.4534	2.27415	3.35753	0.00235147	0.0418479	3.08356	1	1	0.319036	0.680773	1	0.881111
AT5G53486	0.319187	3.63521	2.07253	10.4842	0.125006	0.730528	3.50956	0.5	1	2.69892	0.000777244	0.017234	5.03767
AT5G53550	4.74156	16.0351	15.4528	20.1517	0.0266171	0.276159	1.7578	0.0413881	0.653265	1.70444	0.00209681	0.0405503	2.08747
AT5G53730	0.596857	12.3721	2.29663	2.5762	0.00341961	0.0566977	4.37356	1	1	1.94406	0.364104	1	2.10979
AT5G53830	5.46235	22.8896	14.4939	13.0851	0.000913471	0.0192291	2.0671	0.0635664	0.85983	1.40785	0.0587922	0.498133	1.26033
AT5G53880	19.9126	67.1772	54.0795	59.3682	4.34625e-07	1.99019e-05	1.75429	9.60916e-05	0.00511242	1.4414	4.25105e-06	0.000171193	1.57601
AT5G54040	1.65415	12.4179	6.30738	13.5669	0.0129446	0.160446	2.90826	0.289061	1	1.93095	0.001934	0.0380397	3.03593
AT5G54145	11.2066	22.815	26.6785	35.1426	0.057649	0.473484	1.02563	0.0138517	0.308815	1.25133	0.000292454	0.00764018	1.64887
AT5G54770	0.465296	20.5258	3.99321	16.2535	9.55405e-07	4.09859e-05	5.46314	0.124999	1	3.10133	1.05896e-05	0.000391992	5.12646
AT5G54980	4.00284	18.9078	6.36774	5.27668	0.0026019	0.0451938	2.23988	0.753905	1	0.669757	0.748864	1	0.398607
AT5G56460	19.037	31.6171	39.5251	25.9788	0.0919859	0.629262	0.731897	0.00864016	0.216823	1.05396	0.237462	1	0.448527
AT5G56530	0.0816893	8.95682	3.16468	6.05736	0.00390746	0.0625659	6.7767	0.249999	1	5.27577	0.0136251	0.178089	6.2124
AT5G57130	5.92175	22.6483	15.2943	21.5014	0.00231851	0.0414424	1.93531	0.0783517	0.968207	1.3689	0.00195668	0.0382274	1.86033
AT5G57150	3.82844	20.923	4.5317	8.3963	0.000911614	0.0192099	2.45026	1	1	0.243293	0.257305	1	1.133
AT5G57685	1.9577	61.7649	5.72951	11.3417	2.29079e-16	2.76209e-14	4.97956	0.289061	1	1.54925	0.0112603	0.154626	2.53441
AT5G58200	27.7426	56.2345	44.758	50.2937	0.00299564	0.0510814	1.01935	0.0603636	0.841333	0.69004	0.00878412	0.12767	0.858273
AT5G58490	6.26858	19.5464	11.2941	12.606	0.00936301	0.126786	1.6407	0.332303	1	0.849359	0.108805	0.726687	1.0079
AT5G58710	30.6147	61.538	44.537	67.3395	0.00172002	0.0325429	1.00725	0.135375	1	0.540782	0.000108359	0.00322917	1.13723
AT5G58860	0.371812	11.7921	3.36494	4.94747	0.00048856	0.0113454	4.9871	0.249999	1	3.17794	0.0278795	0.302925	3.73405
AT5G59780	17.4765	109.485	26.7895	39.2302	1.3283e-17	1.74624e-15	2.64725	0.174165	1	0.616255	0.00195266	0.0382274	1.16655
AT5G60360	58.4191	232.239	116.225	188.192	9.33078e-26	1.98056e-23	1.9911	1.30366e-05	0.000846011	0.992407	1.61078e-18	2.69039e-16	1.68769
AT5G60450	1.49773	15.6075	3.33848	4.14473	0.000274909	0.00683984	3.38139	0.624999	1	1.15642	0.208653	1	1.4685
AT5G61030	5.49716	14.6134	12.5271	17.5647	0.0414067	0.375833	1.41053	0.0962504	1	1.1883	0.00571667	0.0907231	1.67592
AT5G62480	8.40366	28.9383	11.1062	14.9878	0.000754305	0.0164039	1.78389	0.647604	1	0.402282	0.144657	0.83127	0.834701
AT5G62680	6.31532	42.1754	30.4416	46.3072	1.01428e-07	5.10324e-06	2.73947	6.95882e-05	0.00379144	2.26912	3.6947e-09	2.54348e-07	2.87431
AT5G62720	1.39194	14.5431	4.31026	3.53093	0.00051921	0.0118344	3.38516	0.374999	1	1.63068	0.208653	1	1.34295
AT5G62890	6.36158	25.1288	17.6804	18.7976	0.000879243	0.0186629	1.98189	0.0226548	0.436811	1.4747	0.00821457	0.121384	1.56309
AT5G63450	4.2542	11.7735	14.3939	19.9262	0.0768329	0.557757	1.46858	0.0308828	0.545319	1.7585	0.00073791	0.0164873	2.22771
AT5G63560	3.05478	46.2164	19.9376	27.5473	7.03571e-11	5.43056e-09	3.91926	0.000488235	0.0203878	2.70635	1.72883e-06	7.57599e-05	3.17277
AT5G63590	0.375169	11.8753	5.12352	8.48911	0.00048856	0.0113454	4.98427	0.0624996	0.857612	3.77152	0.00325426	0.0577218	4.5
AT5G63600	33.9542	147.154	120.469	156.245	6.35444e-18	8.57512e-16	2.11566	1.89049e-12	3.85226e-10	1.827	3.20843e-21	6.47309e-19	2.20215
AT5G63990	8.00482	18.2108	13.9865	23.4602	0.0755513	0.554002	1.18586	0.286275	1	0.805096	0.00616525	0.096194	1.55128
AT5G64100	105.874	188.235	280.845	295.263	2.05967e-06	8.24555e-05	0.830191	2.15386e-19	7.56711e-17	1.40743	9.14838e-24	2.21924e-21	1.47966
AT5G64342	5.79327	33.998	20.4518	8.73307	8.39226e-06	0.000298967	2.553	0.00935469	0.229111	1.81978	0.445816	1	0.592111
AT5G64350	84.9532	177.594	122.515	148.513	1.03207e-08	5.90744e-07	1.06385	0.0101267	0.245365	0.528219	5.70271e-06	0.0002239	0.805848
AT5G65020	24.4806	59.5655	39.9455	45.3585	0.00010775	0.00298318	1.28283	0.0599356	0.836512	0.706392	0.00770563	0.115031	0.88973
AT5G65207	85.5587	129.816	201.335	159.229	0.00337088	0.0565803	0.601479	8.9938e-12	1.69691e-09	1.23461	5.09628e-07	2.55152e-05	0.896119
AT5G65210	44.7067	130.429	72.34	101.074	9.46279e-11	7.06312e-09	1.5447	0.0158603	0.341995	0.694302	7.86612e-07	3.76263e-05	1.17685
AT5G65310	6.95129	31.9436	22.6614	21.9256	7.04403e-05	0.00204759	2.20018	0.00522243	0.149673	1.70488	0.00453925	0.0749564	1.65726
AT5G65480	13.629	33.1614	18.9613	19.9846	0.00795518	0.11065	1.28283	0.486845	1	0.476381	0.303661	1	0.552214
AT5G65700	6.94733	22.7741	16.8562	22.2134	0.00522853	0.0787448	1.71287	0.0639125	0.85983	1.27875	0.00453925	0.0749564	1.6769
AT5G65790	12.752	34.1274	26.0366	31.8413	0.00309355	0.0526626	1.42021	0.0532487	0.772827	1.02982	0.00407203	0.068349	1.32018
AT5G65970	1.76684	22.1107	9.30529	15.5861	3.59414e-05	0.00110685	3.6455	0.0654287	0.86743	2.39688	0.000577474	0.0133415	3.14102
AT5G66390	19.2244	35.0515	50.0106	66.7737	0.0402698	0.369297	0.866537	0.000244316	0.0114184	1.3793	5.32194e-08	3.0721e-06	1.79634
AT5G66570	4.54808	19.9181	4.64598	5.16467	0.00408114	0.0644662	2.13075	1	1	0.0307279	1	1	0.183419
AT5G66690	1.25972	101.326	3.04248	5.34003	4.23688e-29	1.10686e-26	6.32976	0.624999	1	1.27215	0.117014	0.728741	2.08375
AT5G66880	9.81311	27.83	18.4363	24.6628	0.00510471	0.0773373	1.50386	0.184929	1	0.909767	0.0101998	0.143921	1.32956

## Sheet: Table S3
Supplementary Table S3. Detainled information of downregulated DEGs between transcriptomes of Minc31999 overexpressed lines and WT A. thaliana
GeneID	WT_FPKM	T3-5_FPKM	T3-7_FPKM	T3-10_FPKM	Pvalue_T3-5 vs WT	FDR_T3-5 vs WT	Log2FC_T3-5 vs WT	Pvalue_T3-7 vs WT	FDR_T3-7 vs WT	Log2FC_T3-7 vs WT	Pvalue_T3-10 vs WT	FDR_T3-10 vs WT	Log2FC_T3-10 vs WT
AT1G01480	84.9959	45.4342	61.1847	42.3441	0.000416286	0.00982928	-0.903613	0.0472903	0.720318	-0.474221	0.000357733	0.00908919	-1.00523
AT1G02920	1188.75	612.941	584.955	516.07	1.98175e-43	8.77871e-41	-0.955622	1.30869e-47	1.9048e-44	-1.02304	6.88648e-55	6.10112e-52	-1.2038
AT1G02930	722.553	469.392	545.365	321.171	7.66529e-14	7.29886e-12	-0.622311	5.47387e-07	4.72632e-05	-0.405881	1.67407e-32	5.78177e-30	-1.16976
AT1G04820	188.577	93.9168	103.488	89.9582	1.18978e-08	6.73447e-07	-1.0057	4.13825e-07	3.68232e-05	-0.865685	2.69425e-08	1.61949e-06	-1.06783
AT1G06040	105.554	34.7299	53.622	39.2538	1.01792e-09	6.56399e-08	-1.60373	3.5511e-05	0.00209741	-0.977077	1.04449e-07	5.7523e-06	-1.42707
AT1G07400	38.7367	7.11081	4.86774	11.3899	1.0006e-06	4.27445e-05	-2.44561	7.78986e-08	7.89721e-06	-2.99238	0.000167598	0.00474984	-1.76594
AT1G08290	75.3632	41.0286	52.9777	35.3433	0.00151392	0.0294734	-0.877229	0.0522174	0.765226	-0.508475	0.000373703	0.00943611	-1.09242
AT1G10370	363.266	215.216	330.376	167.561	4.57518e-10	3.10762e-08	-0.755242	0.210003	1	-0.136918	1.02161e-15	1.34305e-13	-1.11634
AT1G11530	56.6504	36.6189	34.9691	23.608	0.0390809	0.361321	-0.629496	0.0219607	0.431639	-0.696003	0.00051442	0.0121746	-1.26281
AT1G12780	238.844	149.472	142.28	104.174	3.534e-06	0.000135616	-0.676197	5.98129e-07	5.12104e-05	-0.747343	3.94097e-12	3.75258e-10	-1.19708
AT1G12950	201.133	106.187	151.845	99.6771	4.60515e-08	2.43107e-06	-0.921537	0.00907367	0.225206	-0.405548	4.73346e-08	2.75582e-06	-1.01282
AT1G13245	157.364	46.7593	76.6292	63.4121	2.69804e-15	2.94e-13	-1.75078	1.35037e-07	1.29185e-05	-1.03814	1.2024e-09	8.6577e-08	-1.31128
AT1G14200	46.7188	25.573	21.2925	37.0983	0.013816	0.169188	-0.869382	0.00154321	0.0549947	-1.13366	0.385061	1	-0.332651
AT1G14670	99.1371	41.814	53.0237	44.6176	1.16945e-06	4.96456e-05	-1.24544	0.000178638	0.00875024	-0.902787	2.56466e-05	0.000879801	-1.15181
AT1G14890	613.584	255.169	466.55	280.489	1.67335e-35	5.32779e-33	-1.26581	7.49954e-06	0.000512812	-0.395229	2.40733e-26	6.4545e-24	-1.12932
AT1G15010	642.68	442.531	466.638	276.706	6.44312e-10	4.2766e-08	-0.538323	1.18896e-07	1.14822e-05	-0.461796	7.2353e-31	2.23384e-28	-1.21575
AT1G15520	45.6605	1.92489	3.76235	2.75963	3.8472e-12	3.30778e-10	-4.5681	2.3799e-10	3.67389e-08	-3.60124	1.042e-10	8.52721e-09	-4.0484
AT1G17020	59.1497	38.1028	20.3781	15.5188	0.0328914	0.32238	-0.634474	8.50635e-06	0.000566451	-1.53735	1.22062e-06	5.56201e-05	-1.93036
AT1G17170	123.709	98.3885	59.7263	47.5074	0.0807889	0.575808	-0.330386	1.9899e-06	0.000151866	-1.05051	2.59169e-08	1.56709e-06	-1.38072
AT1G18570	146.914	109.629	78.7883	59.4725	0.0208152	0.231904	-0.422339	5.39825e-06	0.000376713	-0.898914	4.54154e-09	3.09509e-07	-1.30467
AT1G20740	11.3066	2.17045	5.00497	1.43025	0.0126799	0.159657	-2.38109	0.143298	1	-1.17573	0.0064954	0.0998166	-2.98282
AT1G21130	96.365	72.3342	45.4832	44.7995	0.0639212	0.499945	-0.413831	1.5086e-05	0.000966688	-1.08317	6.4673e-05	0.00203057	-1.10503
AT1G21830	42.2447	22.3246	34.6345	18.8278	0.0122579	0.15582	-0.920137	0.428006	1	-0.286558	0.00671427	0.102638	-1.1659
AT1G25230	154.094	88.4795	139.994	73.3669	1.9727e-05	0.000631048	-0.800396	0.414816	1	-0.138447	3.71772e-07	1.90821e-05	-1.07061
AT1G26380	106.222	30.9984	21.7394	44.1376	4.91247e-11	3.85005e-09	-1.77681	1.2939e-14	3.03055e-12	-2.28869	1.61851e-06	7.1386e-05	-1.267
AT1G29395	82.2868	51.5259	52.8684	30.4326	0.00938528	0.126904	-0.675363	0.0125646	0.290281	-0.638256	2.55057e-06	0.000107604	-1.43504
AT1G29470	614.536	156.358	224.304	146.929	4.64932e-66	3.64381e-63	-1.97464	4.215e-43	4.08996e-40	-1.45404	1.47446e-64	1.87782e-61	-2.06438
AT1G30070	34.9977	20.0981	12.9281	24.845	0.0434479	0.388476	-0.800205	0.00139631	0.0509401	-1.43675	0.302078	1	-0.494306
AT1G30760	225.189	87.1849	197.821	104.117	1.8841e-15	2.07525e-13	-1.36899	0.189471	1	-0.186941	3.08192e-10	2.38785e-08	-1.11294
AT1G30820	636.037	315.264	417.712	323.546	3.60302e-26	7.9803e-24	-1.01255	1.57779e-11	2.87059e-09	-0.606603	3.76817e-21	7.45476e-19	-0.97514
AT1G32350	43.2117	19.8174	5.46376	9.06915	0.00359533	0.0591299	-1.12465	7.49935e-09	9.26147e-07	-2.98345	4.3334e-06	0.000173822	-2.25238
AT1G32960	24.4218	7.81713	12.6333	11.2185	0.00443589	0.0684773	-1.64346	0.0728313	0.928393	-0.950935	0.0427405	0.406974	-1.12229
AT1G35210	64.2843	46.6457	29.6914	28.4343	0.106866	0.701178	-0.462721	0.000422358	0.0179674	-1.11442	0.000507074	0.0120568	-1.17683
AT1G44350	44.0854	16.933	30.3539	27.3517	0.000479347	0.0112014	-1.38046	0.105192	1	-0.538421	0.0749644	0.575132	-0.688674
AT1G50010	138.877	63.4344	84.7469	76.6341	6.3131e-08	3.28168e-06	-1.13047	0.000296858	0.0134126	-0.71257	9.79418e-05	0.0029436	-0.857745
AT1G51090	46.2764	17.8089	31.4447	11.6366	0.000406767	0.00963802	-1.37768	0.0886444	1	-0.557462	1.59375e-05	0.000569751	-1.99161
AT1G51760	148.987	60.5664	65.9498	76.8373	7.12926e-10	4.70139e-08	-1.2986	1.05693e-08	1.28965e-06	-1.17575	7.43623e-06	0.000285364	-0.955313
AT1G53980	43.16	20.9192	24.8042	29.0705	0.00578071	0.0857471	-1.04487	0.0294241	0.528041	-0.799111	0.157859	0.884914	-0.570142
AT1G55500	31.7868	14.2404	15.6479	10.0663	0.00776561	0.109214	-1.15844	0.0212398	0.423676	-1.02246	0.00105651	0.0225665	-1.65889
AT1G55525	161.586	116.763	78.7703	126.621	0.00694664	0.0999659	-0.468727	7.01481e-08	7.18296e-06	-1.03658	0.0994103	0.693727	-0.351787
AT1G57630	56.6143	29.1505	36.4437	27.094	0.00241299	0.0428679	-0.957644	0.029695	0.53032	-0.6355	0.00215005	0.0412927	-1.0632
AT1G57943	33.1452	11.5675	19.3886	8.15351	0.00159186	0.0307463	-1.51872	0.053338	0.773572	-0.773592	0.000130053	0.00377507	-2.0233
AT1G58340	28.6246	6.48288	4.45066	5.02816	6.64138e-05	0.00193885	-2.14255	6.1151e-06	0.000420971	-2.68517	4.41501e-05	0.00144174	-2.50915
AT1G62420	39.6841	22.5882	9.35158	13.6677	0.0322785	0.317595	-0.812992	5.56619e-06	0.000387106	-2.08528	0.00090443	0.0197108	-1.53779
AT1G64740	122.134	57.2759	76.8235	61.5534	9.14361e-07	3.9391e-05	-1.09246	0.00139437	0.0509401	-0.668843	4.40133e-05	0.00143958	-0.988553
AT1G65500	47.7497	11.8401	17.6408	7.44517	1.84625e-06	7.55444e-05	-2.01181	0.0001931	0.0093463	-1.43658	3.27347e-08	1.96187e-06	-2.68111
AT1G66050	23.2499	5.9305	8.65651	5.77143	0.00138638	0.0273744	-1.971	0.0134927	0.303132	-1.42536	0.00248243	0.0466646	-2.01022
AT1G66580	645.154	258.012	358.289	365.643	1.44219e-39	5.44212e-37	-1.3222	7.02553e-20	2.55641e-17	-0.848521	5.5048e-16	7.33146e-14	-0.819208
AT1G66690	7.0576	0.442727	0.423312	0.328837	0.00764551	0.108039	-3.99469	0.00779012	0.202277	-4.05939	0.0157919	0.199995	-4.42373
AT1G66700	127.18	12.3016	5.32626	11.4941	8.74135e-26	1.87497e-23	-3.36996	5.82747e-32	4.24094e-29	-4.57761	3.82383e-25	9.9895e-23	-3.46791
AT1G67850	60.9041	35.9518	39.6306	30.3808	0.0109602	0.144088	-0.760476	0.0369834	0.609717	-0.619924	0.00310367	0.0558195	-1.00338
AT1G67865	197.596	58.0327	191.367	46.0138	2.42899e-19	3.69369e-17	-1.76762	0.722901	1	-0.046214	2.31353e-22	4.96239e-20	-2.10242
AT1G67980	346.44	144.575	222.295	184.83	2.24038e-20	3.65217e-18	-1.26078	1.77339e-07	1.66527e-05	-0.640129	7.56954e-11	6.3215e-09	-0.906407
AT1G68290	71.6937	43.4531	55.8994	31.9119	0.00668871	0.0965953	-0.722386	0.158466	1	-0.359013	0.000247305	0.006596	-1.16775
AT1G68840	230.482	146.007	161.64	113.424	1.09302e-05	0.000381377	-0.658614	0.000581873	0.023678	-0.511874	2.92751e-09	2.03597e-07	-1.02293
AT1G69570	29.9155	7.22033	9.47428	20.231	0.000111126	0.00307246	-2.05076	0.000676147	0.0271218	-1.6588	0.257657	1	-0.564325
AT1G69930	224.934	67.7767	105.635	57.7449	4.69479e-21	7.97215e-19	-1.73064	3.94737e-11	6.70297e-09	-1.09042	6.39229e-23	1.43138e-20	-1.96173
AT1G70130	53.9	32.2993	38.6261	26.5659	0.0175198	0.203187	-0.738782	0.121208	1	-0.48071	0.00531433	0.0853355	-1.02071
AT1G70420	68.6422	36.1368	45.2228	28.1568	0.00120384	0.0244817	-0.925627	0.0247295	0.465294	-0.602046	9.30147e-05	0.0028289	-1.28561
AT1G70700	46.9793	22.1872	46.9315	41.6201	0.00247806	0.0437568	-1.0823	1	1	-0.00147038	0.83221	1	-0.174747
AT1G70810	82.7026	50.5423	60.4752	37.9809	0.00556282	0.0828608	-0.710443	0.0547914	0.789178	-0.451589	0.000118164	0.00346451	-1.12266
AT1G71080	142.603	62.3986	88.5536	67.2799	9.9802e-09	5.76109e-07	-1.19242	0.000379075	0.0164	-0.687385	7.66122e-07	3.6819e-05	-1.08376
AT1G71140	39.4232	28.7145	15.8476	25.4206	0.2271	1	-0.457266	0.00183346	0.0632154	-1.31478	0.133491	0.798162	-0.633048
AT1G71520	32.2346	9.47032	15.8486	12.0988	0.000260883	0.0065711	-1.76712	0.0212399	0.423676	-1.02425	0.00403195	0.0678328	-1.41374
AT1G71880	834.982	354.312	435.825	325.07	4.68633e-46	2.1703e-43	-1.23673	1.44942e-29	8.94995e-27	-0.937997	1.89199e-47	1.13391e-44	-1.36099
AT1G72010	146.221	63.4801	120.615	69.1781	5.9843e-09	3.55517e-07	-1.20377	0.126385	1	-0.277736	7.33441e-07	3.54996e-05	-1.07976
AT1G72210	43.8841	22.583	38.5474	18.724	0.0101265	0.135221	-0.958457	0.585483	1	-0.187063	0.00344644	0.0604894	-1.22881
AT1G72680	69.4415	38.2339	45.8123	30.5109	0.00261597	0.0453664	-0.860945	0.0321951	0.565551	-0.600064	0.00040807	0.0100791	-1.18647
AT1G72900	145.953	98.4974	63.1869	66.6465	0.00205764	0.0375167	-0.56735	6.36053e-09	7.95144e-07	-1.20781	3.07987e-07	1.60098e-05	-1.13091
AT1G73010	29.4079	9.50857	12.0612	12.4519	0.00215733	0.039145	-1.6289	0.00789015	0.204032	-1.28583	0.0123599	0.166683	-1.23983
AT1G74010	287.51	155.75	170.087	133.512	2.05278e-10	1.44738e-08	-0.884376	3.00861e-08	3.26098e-06	-0.757336	1.41745e-12	1.40895e-10	-1.10664
AT1G74310	44.4016	12.7633	9.84698	12.3517	2.86193e-05	0.000897193	-1.79861	2.03802e-06	0.000154958	-2.17286	3.95639e-05	0.00130452	-1.84591
AT1G74590	46.863	35.5024	18.0021	16.653	0.228593	1	-0.400531	0.000285439	0.0129253	-1.38028	0.000382198	0.00959119	-1.49267
AT1G75040	22.2964	1.45273	2.24212	0.0880633	2.80833e-06	0.000110687	-3.93997	1.92946e-05	0.00120252	-3.31387	5.3373e-07	2.65912e-05	-7.98405
AT1G76360	39.8094	17.4138	29.5035	20.5347	0.00216928	0.0392571	-1.19288	0.234895	1	-0.432222	0.0287993	0.310336	-0.955043
AT1G76470	12.8708	0.959509	3.62586	0.561042	0.000945551	0.0198225	-3.74567	0.0308162	0.545319	-1.82771	0.00189338	0.0374579	-4.51985
AT1G76600	427.204	196.434	337.899	257.061	5.0081e-21	8.43389e-19	-1.12088	0.00127681	0.047564	-0.338336	3.2973e-09	2.28534e-07	-0.732815
AT1G76640	15.156	3.44836	6.85716	3.98734	0.00431276	0.067497	-2.1359	0.0930049	1	-1.1442	0.0197757	0.235218	-1.92639
AT1G76670	58.4487	28.7506	33.4487	23.5014	0.00177249	0.0334427	-1.02358	0.00875158	0.21908	-0.805221	0.000364243	0.00923156	-1.31442
AT1G76680	1299.25	382.345	458.31	248.042	3.61797e-118	6.14361e-115	-1.76473	2.36138e-93	1.60393e-89	-1.50328	6.23981e-162	3.17872e-158	-2.38902
AT1G76690	89.2128	56.9858	36.5309	29.9387	0.00793285	0.110566	-0.64665	2.84327e-06	0.00020916	-1.28813	1.7085e-07	9.21005e-06	-1.57524
AT1G77210	19.086	5.83603	8.67333	6.23117	0.00915106	0.124897	-1.70946	0.0613212	0.853802	-1.13786	0.0152469	0.194301	-1.61494
AT1G77450	282.753	87.8183	142.471	62.6837	1.91274e-25	4.01814e-23	-1.68695	5.24328e-12	1.00795e-09	-0.988872	1.78641e-32	6.06695e-30	-2.17338
AT1G78380	683.442	414.92	239.255	203.875	1.99683e-16	2.45117e-14	-0.719986	2.03853e-50	3.19532e-47	-1.51427	1.67506e-56	1.62537e-53	-1.74513
AT1G78922	8.8813	0.399946	1.29235	0.0734173	0.0018996	0.0351012	-4.47289	0.0116867	0.276694	-2.78077	0.00397786	0.0670446	-6.91851
AT1G79920	100.933	48.1726	45.2709	54.9493	1.17135e-05	0.000403869	-1.06711	2.9088e-06	0.000213211	-1.15674	0.000723569	0.0162739	-0.877222
AT1G80020	36.3521	17.856	20.3447	14.5302	0.0141776	0.172477	-1.02563	0.0330695	0.574344	-0.837388	0.00717303	0.10819	-1.32298
AT1G80440	153.998	69.8376	105.837	77.391	1.3577e-08	7.66367e-07	-1.14083	0.00288139	0.0924633	-0.541066	2.48369e-06	0.000105219	-0.992673
AT2G01610	91.5808	37.1617	51.546	40.3461	9.10635e-07	3.93136e-05	-1.30123	0.00082868	0.0323487	-0.829183	1.68987e-05	0.00060095	-1.18261
AT2G02010	105.37	31.0054	49.8185	25.3769	7.66075e-11	5.82474e-09	-1.76487	8.55194e-06	0.000567631	-1.08071	3.20857e-12	3.08401e-10	-2.05388
AT2G04040	26.6196	12.54	10.4866	12.7705	0.027087	0.27974	-1.08595	0.00507957	0.147445	-1.34394	0.0404345	0.388831	-1.05968
AT2G05380	158.959	7.54925	31.6838	9.4883	4.98328e-38	1.84626e-35	-4.39618	1.09002e-21	4.35516e-19	-2.32684	2.42276e-35	9.14233e-33	-4.06636
AT2G05520	305.512	143.358	200.352	36.4628	5.04155e-15	5.26829e-13	-1.09161	2.27861e-06	0.000169457	-0.608687	3.97232e-52	2.79117e-49	-3.06673
AT2G15220	52.038	35.2719	11.1719	21.0613	0.0685934	0.522125	-0.561048	9.94136e-08	9.83374e-06	-2.21969	0.000603492	0.0138796	-1.30497
AT2G15480	179.716	80.6295	84.5994	66.6655	5.52264e-10	3.68967e-08	-1.15634	3.84406e-09	4.9892e-07	-1.087	4.45231e-12	4.20022e-10	-1.43071
AT2G15490	281.718	91.8014	99.2917	73.7472	5.52742e-24	1.07269e-21	-1.61766	1.15792e-21	4.53749e-19	-1.5045	9.41399e-28	2.70181e-25	-1.93359
AT2G15960	933.292	271.266	467.306	127.797	1.47133e-86	1.57797e-83	-1.78262	2.7247e-36	2.22085e-33	-0.997961	4.80243e-144	1.63099e-140	-2.86847
AT2G16280	25.222	9.29522	11.7928	10.8111	0.00584459	0.0865518	-1.44012	0.0334789	0.578626	-1.09678	0.0302651	0.322043	-1.22217
AT2G17840	1688.7	913.674	1403.51	748.726	6.16957e-54	3.59192e-51	-0.886161	2.57162e-07	2.32898e-05	-0.266871	5.70797e-74	8.94702e-71	-1.1734
AT2G19310	50.8956	20.0151	13.4693	12.8411	0.000199489	0.00519155	-1.34645	1.15721e-06	9.31081e-05	-1.91787	3.7305e-06	0.000152033	-1.98677
AT2G20560	43.4237	20.9119	13.7384	22.2302	0.00578068	0.0857471	-1.05416	9.98353e-05	0.00529777	-1.66027	0.0178964	0.220481	-0.965962
AT2G21130	43.2659	13.1206	16.4977	15.0379	4.48657e-05	0.00135441	-1.72139	0.000391849	0.0168454	-1.39096	0.000521275	0.012294	-1.52463
AT2G21970	44.6061	19.3871	35.7288	19.1739	0.00105556	0.0217704	-1.20215	0.320083	1	-0.320154	0.00244673	0.0460785	-1.2181
AT2G26080	82.0193	31.1254	40.6005	43.3327	1.10734e-06	4.72054e-05	-1.39787	0.000202464	0.00977634	-1.01447	0.0012211	0.0256254	-0.920507
AT2G26150	19.6454	2.78704	2.67489	4.36413	0.000266445	0.0066864	-2.81739	0.000275673	0.0126234	-2.87664	0.00164111	0.0330771	-2.17043
AT2G26560	468.588	252.398	230.976	378.311	2.06586e-16	2.52072e-14	-0.892621	1.04655e-19	3.74133e-17	-1.02057	0.0145942	0.188816	-0.308749
AT2G28210	44.6997	7.95904	12.7627	7.2783	1.28021e-07	6.31645e-06	-2.4896	1.90183e-05	0.00119242	-1.80833	9.61914e-08	5.34085e-06	-2.61859
AT2G28500	43.4908	23.8677	39.1615	19.0465	0.0201766	0.225777	-0.86565	0.660745	1	-0.151274	0.00482546	0.0787888	-1.19118
AT2G29150	16.4982	6.77072	4.21471	5.90674	0.0631293	0.499716	-1.28493	0.0071744	0.190852	-1.96881	0.053782	0.475742	-1.48188
AT2G29420	166.044	87.4003	69.9209	60.6554	5.53475e-07	2.47872e-05	-0.925858	2.49422e-10	3.73712e-08	-1.24777	1.55601e-11	1.37856e-09	-1.45286
AT2G29460	207.607	96.4717	96.5865	122.237	8.08541e-11	6.12477e-09	-1.10568	1.36278e-10	2.15267e-08	-1.10396	1.60277e-05	0.000571973	-0.764169
AT2G29470	35.9096	10.4239	2.82352	6.6388	9.41406e-05	0.00263142	-1.78447	1.92346e-08	2.16543e-06	-3.6688	1.08928e-05	0.000401378	-2.43537
AT2G29490	102.182	95.7356	38.7012	29.8457	0.670013	1	-0.0940207	7.47065e-08	7.61147e-06	-1.4007	8.1092e-10	5.96538e-08	-1.77555
AT2G29550	111.732	55.8008	70.4272	54.1829	1.31918e-05	0.000447271	-1.00169	0.00181691	0.0629626	-0.665843	2.40471e-05	0.000833346	-1.04414
AT2G30130	42.717	19.0354	29.5998	16.5976	0.00216473	0.0392095	-1.16613	0.130012	1	-0.529222	0.00171237	0.0343434	-1.36384
AT2G30520	92.416	12.2168	37.3644	16.3968	9.19797e-17	1.15696e-14	-2.91928	9.59589e-07	7.9486e-05	-1.30648	2.03626e-13	2.16109e-11	-2.49473
AT2G30750	195.87	42.3691	9.40827	38.9755	2.71919e-25	5.65397e-23	-2.20881	2.88783e-47	3.92302e-44	-4.37982	5.6215e-25	1.44999e-22	-2.32926
AT2G31360	125.799	54.8402	101.434	43.9766	9.11678e-08	4.65596e-06	-1.19781	0.0974135	1	-0.310575	1.1387e-09	8.25743e-08	-1.51631
AT2G31380	20.3182	2.25364	4.93731	5.87218	6.30775e-05	0.00185206	-3.17244	0.00248405	0.0812481	-2.04098	0.00981057	0.140485	-1.79081
AT2G32070	101.833	45.0877	62.195	47.8976	1.97889e-06	7.97477e-05	-1.1754	0.00175159	0.0612214	-0.711331	3.79269e-05	0.00125665	-1.08818
AT2G33160	16.2648	1.21568	1.17711	3.07108	0.000139099	0.00373328	-3.74191	0.000144156	0.00725641	-3.78844	0.00460614	0.0758152	-2.40494
AT2G34500	89.3126	31.3215	29.3356	37.1706	6.92634e-08	3.5913e-06	-1.51171	1.83132e-08	2.07316e-06	-1.60621	1.02272e-05	0.000380985	-1.2647
AT2G35980	337.777	162.271	148.339	125.787	1.24081e-15	1.40467e-13	-1.05766	2.57394e-18	8.37764e-16	-1.18718	1.53508e-21	3.15964e-19	-1.42509
AT2G36770	24.7332	6.37799	5.5008	7.79474	0.000515831	0.0118344	-1.95527	0.000532328	0.0219692	-2.16873	0.00488228	0.0795661	-1.66587
AT2G37180	72.944	16.0823	25.6449	20.7034	3.94525e-10	2.69773e-08	-2.18132	1.65042e-06	0.000127873	-1.50812	1.41789e-07	7.68415e-06	-1.81692
AT2G37770	12.1835	5.78443	1.99522	0.499777	0.165791	0.872952	-1.07469	0.00736239	0.194836	-2.61031	0.000504725	0.0120149	-4.6075
AT2G37970	91.6603	67.7098	42.0646	47.2341	0.0576238	0.473484	-0.436934	1.33513e-05	0.000863679	-1.12369	0.00046086	0.0111004	-0.956468
AT2G38210	79.3374	33.185	60.7768	48.1511	1.08744e-05	0.000380083	-1.25747	0.129083	1	-0.384479	0.0128856	0.17229	-0.720431
AT2G38230	163.601	60.6408	105.506	88.05	2.70035e-12	2.36159e-10	-1.43182	0.000403804	0.0172864	-0.632857	9.16257e-06	0.000345751	-0.893789
AT2G38600	23.3559	6.66146	10.8131	11.1804	0.00323721	0.0546065	-1.80988	0.0408758	0.651232	-1.11101	0.0597564	0.501119	-1.06282
AT2G39030	21.057	0.797458	2.67863	0.498524	5.40832e-06	0.000200373	-4.72275	0.000155621	0.00777226	-2.97473	1.05695e-06	4.87274e-05	-5.40049
AT2G40340	62.5722	19.731	28.3937	25.5871	1.48558e-06	6.20323e-05	-1.66506	0.000221116	0.0105082	-1.13995	0.000184585	0.00515655	-1.2901
AT2G40880	331.792	90.7145	161.52	63.773	8.21867e-34	2.53745e-31	-1.87087	1.14075e-14	2.76727e-12	-1.03857	2.74851e-42	1.33349e-39	-2.37926
AT2G43000	15.2349	4.11387	2.85392	2.84697	0.0115738	0.150024	-1.88882	0.00440962	0.130224	-2.41636	0.00779972	0.116165	-2.41988
AT2G43140	81.8004	31.5232	57.2205	69.3887	2.03217e-06	8.16757e-05	-1.3757	0.0341543	0.586247	-0.515575	0.464159	1	-0.237407
AT2G43500	18.0067	8.36283	5.25527	4.85382	0.0515472	0.443011	-1.10647	0.00658913	0.178309	-1.7767	0.0110639	0.153765	-1.89135
AT2G43520	53.7573	19.4555	29.9328	24.9556	3.21329e-05	0.000999652	-1.46629	0.00880695	0.219656	-0.844734	0.00224846	0.043061	-1.1071
AT2G43570	47.7267	34.4686	21.829	23.7436	0.122828	0.730528	-0.469514	0.00181226	0.0629626	-1.12855	0.00919847	0.133028	-1.00726
AT2G45220	159.412	55.2556	62.0833	85.5366	3.94345e-13	3.636e-11	-1.52856	3.53888e-11	6.21652e-09	-1.36048	1.65895e-05	0.000590988	-0.898143
AT2G45570	42.7809	18.2112	9.54153	20.9632	0.00125884	0.0254741	-1.23214	3.35527e-06	0.000243311	-2.16467	0.0119089	0.161994	-1.02911
AT2G45760	44.3621	21.9195	31.4504	24.4457	0.00658929	0.0954984	-1.01712	0.135216	1	-0.496247	0.0285763	0.308422	-0.859744
AT2G46140	125.534	51.5877	72.7643	35.5074	1.84884e-08	1.02654e-06	-1.28297	0.00016302	0.0081021	-0.786771	4.18959e-12	3.97076e-10	-1.82188
AT2G46790	13.6575	2.27681	2.06917	8.51078	0.00228359	0.0409619	-2.58461	0.0023408	0.0778114	-2.72257	0.40764	1	-0.682329
AT2G47730	456.224	176.087	197.336	216.32	5.41943e-30	1.49232e-27	-1.37346	9.30496e-25	4.30925e-22	-1.20909	1.86207e-18	3.05995e-16	-1.07658
AT2G47890	40.7855	28.4313	32.5741	16.1679	0.11858	0.729781	-0.520578	0.35549	1	-0.324331	0.00203617	0.0395907	-1.33493
AT2G47950	152.724	44.4443	94.2763	75.755	1.43871e-15	1.61081e-13	-1.78086	0.000166482	0.00821407	-0.695959	2.23741e-06	9.59827e-05	-1.01151
AT3G02800	219.265	85.6298	123.554	73.4371	9.63479e-15	9.91556e-13	-1.35649	2.50998e-07	2.28329e-05	-0.82753	1.0164e-16	1.47937e-14	-1.57809
AT3G03520	46.9257	21.8762	25.5029	23.7942	0.00247806	0.0437568	-1.10102	0.0140387	0.31162	-0.879717	0.0123276	0.166578	-0.979769
AT3G04000	37.8872	15.0504	18.6145	10.4757	0.00145066	0.0285054	-1.3319	0.0118923	0.279661	-1.02528	7.41188e-05	0.00229881	-1.85466
AT3G05020	61.2043	30.146	33.7809	30.046	0.00107706	0.0221019	-1.02166	0.00555235	0.156056	-0.857425	0.00310367	0.0558195	-1.02646
AT3G05950	266.656	10.9389	43.2223	16.5795	1.78518e-65	1.34728e-62	-4.60744	6.36263e-41	5.89324e-38	-2.62514	1.17913e-56	1.20136e-53	-4.00751
AT3G06650	54.087	26.1326	37.7613	27.3175	0.00163984	0.0314136	-1.04943	0.0964192	1	-0.518372	0.00531436	0.0853355	-0.985453
AT3G07090	161.565	69.4939	63.6656	72.655	5.51824e-10	3.68967e-08	-1.21715	3.75074e-11	6.53239e-09	-1.34353	4.42006e-08	2.58815e-06	-1.15298
AT3G07565	107.548	42.4474	61.2933	44.0935	4.41704e-08	2.33782e-06	-1.34123	0.000285396	0.0129253	-0.811175	8.16976e-07	3.88961e-05	-1.28634
AT3G08730	96.0029	44.1681	54.0158	51.5066	9.0054e-06	0.000317479	-1.12007	0.000581273	0.023678	-0.829696	0.00094365	0.0204561	-0.898321
AT3G09350	152.231	28.1802	27.2959	30.9175	3.77361e-22	6.62887e-20	-2.43351	1.39305e-22	5.79311e-20	-2.47951	2.47975e-19	4.3939e-17	-2.29977
AT3G09390	786.975	547.41	396.316	255.279	2.07598e-11	1.70819e-09	-0.523696	1.67823e-30	1.10314e-27	-0.989666	1.07456e-58	1.15243e-55	-1.62424
AT3G09405	50.7827	24.2091	39.4234	17.1915	0.00171098	0.0324322	-1.06879	0.207975	1	-0.365286	7.86456e-05	0.00242812	-1.56264
AT3G09440	894.299	236	281.45	269.737	1.12365e-91	1.43103e-88	-1.92197	4.01205e-75	1.36256e-71	-1.66788	1.21679e-72	1.77104e-69	-1.7292
AT3G10960	66.3279	29.6256	49.4306	47.1811	0.000210567	0.00544508	-1.16277	0.113922	1	-0.424212	0.132336	0.792885	-0.491407
AT3G12320	19.4344	2.37621	3.59845	9.18873	0.000116019	0.00318614	-3.03188	0.00153729	0.0549567	-2.43317	0.0893952	0.644817	-1.08068
AT3G12510	69.5934	32.4292	46.713	47.0957	0.000147182	0.00391021	-1.10166	0.0337089	0.58082	-0.575127	0.064379	0.520152	-0.563355
AT3G12580	298.817	58.5066	45.9693	57.7984	3.99743e-40	1.5369e-37	-2.35259	7.40386e-47	9.42928e-44	-2.70052	4.12813e-38	1.82867e-35	-2.37016
AT3G13320	83.2385	36.539	51.3597	36.5824	2.20678e-05	0.000702617	-1.18782	0.00566116	0.158676	-0.696613	7.45368e-05	0.00230826	-1.1861
AT3G14660	62.6749	32.2599	31.9118	14.9811	0.00138302	0.0273345	-0.958143	0.00141769	0.0514025	-0.973797	8.08376e-08	4.51295e-06	-2.06474
AT3G14680	209.664	106.868	122.435	76.1969	5.30867e-09	3.191e-07	-0.972245	1.21951e-06	9.74511e-05	-0.776056	2.11441e-14	2.50496e-12	-1.46027
AT3G14690	264.922	107.658	145.716	74.4697	1.03027e-16	1.28797e-14	-1.29912	3.48949e-09	4.55803e-07	-0.862411	1.08137e-24	2.6872e-22	-1.83084
AT3G14790	36.7906	13.5642	20.3316	16.9205	0.00115728	0.0236056	-1.43953	0.0246852	0.464889	-0.855613	0.0135515	0.178089	-1.12056
AT3G14810	17.9576	2.27679	10.4841	1.95312	0.000212559	0.00548267	-2.97952	0.135883	1	-0.776387	0.000427498	0.010508	-3.20075
AT3G15356	107.504	13.9399	20.7415	20.6176	1.68518e-19	2.62128e-17	-2.94709	1.54497e-15	4.03614e-13	-2.3738	1.38498e-14	1.68993e-12	-2.38244
AT3G16240	82.6501	11.2462	20.1453	3.79861	3.84201e-15	4.09888e-13	-2.87758	1.60975e-10	2.52321e-08	-2.03657	1.3122e-19	2.38739e-17	-4.44347
AT3G16530	251.961	58.8691	86.4902	47.8725	7.09574e-30	1.92786e-27	-2.09762	3.08193e-20	1.14183e-17	-1.54259	9.11449e-33	3.20217e-30	-2.39593
AT3G16800	56.364	19.0119	37.6738	35.0099	1.40601e-05	0.00047122	-1.56787	0.0640959	0.859833	-0.581213	0.0585015	0.497947	-0.687012
AT3G17609	27.6345	8.17004	26.8883	6.61918	0.000727093	0.0159311	-1.75805	0.893808	1	-0.03949	0.000564678	0.0131502	-2.06174
AT3G19150	55.8679	42.0396	43.7537	27.1113	0.15796	0.843932	-0.410272	0.232094	1	-0.352617	0.00292183	0.0529699	-1.04313
AT3G19615	255.924	93.1707	110.565	89.2338	5.74234e-19	8.35798e-17	-1.45776	1.794e-14	4.06181e-12	-1.21082	2.64924e-18	4.25068e-16	-1.52005
AT3G21520	495.391	273.556	103.424	238.899	5.54853e-16	6.424e-14	-0.856729	1.11265e-62	2.83405e-59	-2.25999	3.93516e-19	6.79549e-17	-1.05217
AT3G21680	45.7357	7.19184	14.7947	10.337	2.10096e-08	1.148e-06	-2.66889	5.73782e-05	0.00321207	-1.62824	2.61343e-06	0.00010972	-2.1455
AT3G22060	25.706	14.2793	7.06691	12.7783	0.0588464	0.48138	-0.848174	0.000817445	0.0319713	-1.86295	0.0555983	0.486026	-1.0084
AT3G22910	389.654	233.27	273.599	189.968	1.94475e-10	1.3856e-08	-0.740196	6.41845e-06	0.000440366	-0.510134	4.70368e-15	5.95322e-13	-1.03644
AT3G23230	22.934	5.2897	8.65771	8.68531	0.000526577	0.0119622	-2.11623	0.0134927	0.303132	-1.40543	0.0210575	0.245614	-1.40084
AT3G24500	78.3461	36.8594	30.7951	42.7953	0.000115541	0.00318165	-1.08783	5.29494e-06	0.000372052	-1.34716	0.00350625	0.0610136	-0.872408
AT3G25230	77.0994	41.6821	34.3503	44.9255	0.00126229	0.0254741	-0.887292	3.88024e-05	0.00225908	-1.1664	0.00850371	0.124752	-0.779183
AT3G25770	34.3778	10.0485	7.88053	6.35293	0.000237282	0.00605902	-1.77449	4.16397e-05	0.00239687	-2.12511	1.00359e-05	0.000375924	-2.43598
AT3G26190	67.1557	11.4087	7.37788	14.4797	3.1472e-11	2.5348e-09	-2.55737	1.1425e-13	2.40007e-11	-3.18623	4.41059e-09	3.01593e-07	-2.21348
AT3G26200	87.3708	2.87466	1.39975	2.11167	7.98375e-23	1.43969e-20	-4.92569	2.80126e-25	1.32747e-22	-5.96391	7.13962e-23	1.58135e-20	-5.37069
AT3G26830	21.0962	14.3278	8.15798	5.95083	0.241599	1	-0.558167	0.0160815	0.344395	-1.3707	0.00625588	0.09731	-1.82582
AT3G27770	56.5323	29.9089	50.1557	23.6239	0.00365378	0.0598968	-0.918501	0.500576	1	-0.172661	0.00051442	0.0121746	-1.25883
AT3G27880	44.2846	21.6219	28.9405	20.8067	0.00658933	0.0954984	-1.03431	0.0803764	0.986644	-0.613717	0.00875379	0.127411	-1.08976
AT3G27970	27.0874	13.1879	21.4831	4.49043	0.027087	0.27974	-1.03841	0.391402	1	-0.334421	3.84515e-05	0.00127196	-2.5927
AT3G28600	29.3522	9.70205	22.3373	12.9435	0.00215733	0.039145	-1.59711	0.331543	1	-0.394016	0.020809	0.242996	-1.18125
AT3G28930	36.1567	17.4539	19.1855	15.576	0.00887872	0.121669	-1.05071	0.022185	0.43332	-0.914245	0.0117975	0.160586	-1.21494
AT3G29075	123.017	66.9027	88.7086	59.4354	4.32324e-05	0.00130899	-0.878718	0.0195524	0.396436	-0.471707	7.58122e-06	0.000290381	-1.04946
AT3G29240	474.13	162.544	303.135	203.966	1.36233e-36	4.95717e-34	-1.54445	7.30952e-10	1.02721e-07	-0.645319	3.52284e-23	8.06571e-21	-1.21695
AT3G30775	1673.94	728.194	989.521	869.057	1.65312e-86	1.68428e-83	-1.20085	1.05102e-40	9.31156e-38	-0.758445	9.63077e-51	6.33052e-48	-0.945724
AT3G43250	38.3716	16.6545	23.609	23.8999	0.00444821	0.0686156	-1.20412	0.0767993	0.956712	-0.700704	0.127229	0.771133	-0.683033
AT3G44300	1200.3	581.622	686.119	654.833	2.31315e-50	1.14964e-47	-1.04525	9.34455e-33	7.05236e-30	-0.806867	4.62911e-32	1.54635e-29	-0.8742
AT3G45060	98.979	19.7677	42.6905	25.7464	4.75242e-14	4.61143e-12	-2.32398	2.0786e-06	0.000155719	-1.21321	1.22618e-10	9.95453e-09	-1.94275
AT3G46070	27.3081	11.4935	14.4263	11.3804	0.00927077	0.126277	-1.24851	0.0434708	0.675542	-0.920623	0.0147586	0.190581	-1.26278
AT3G46080	441.023	221.865	205.665	190.713	6.29296e-18	8.54878e-16	-0.991169	9.40372e-21	3.54851e-18	-1.10056	2.02944e-21	4.1354e-19	-1.20945
AT3G46230	30.6275	11.0164	13.1124	11.0277	0.00185743	0.0345652	-1.47518	0.00658641	0.178309	-1.2239	0.00318161	0.0570199	-1.4737
AT3G47380	491.719	209.87	362.005	198.414	1.62326e-27	3.84619e-25	-1.22834	8.30266e-06	0.00056021	-0.441824	4.47524e-27	1.22819e-24	-1.30932
AT3G49110	46.6984	2.05697	3.34825	4.60307	1.99595e-12	1.76833e-10	-4.50478	1.93504e-11	3.48941e-09	-3.80189	1.88732e-09	1.33914e-07	-3.3427
AT3G49620	38.2242	7.17322	9.9734	15.0825	1.71587e-06	7.10174e-05	-2.41379	3.81838e-05	0.00222943	-1.93833	0.00350122	0.0610136	-1.34162
AT3G49780	979.007	421.862	606.392	278.284	3.3318e-52	1.78663e-49	-1.21455	4.5731e-21	1.75823e-18	-0.691069	3.08888e-85	5.72202e-82	-1.81476
AT3G50440	19.125	3.66526	4.83947	3.6066	0.0014966	0.029211	-2.38347	0.0040626	0.12192	-1.98254	0.00274301	0.0509519	-2.40675
AT3G50480	41.6566	19.7136	24.4432	17.9463	0.00502864	0.0764691	-1.07936	0.0270546	0.49981	-0.769115	0.00413318	0.0692044	-1.21486
AT3G50970	3236.42	1971.45	2575.08	1308.98	2.06495e-71	1.75323e-68	-0.715146	2.59013e-18	8.37764e-16	-0.329782	1.35679e-167	9.21576e-164	-1.30596
AT3G51660	44.0267	15.5221	37.343	33.5557	0.000254005	0.00641371	-1.50405	0.439506	1	-0.237541	0.366838	1	-0.391821
AT3G52840	43.2732	24.5562	28.0773	17.8056	0.029043	0.293848	-0.817383	0.0762427	0.956712	-0.624067	0.00292608	0.0529998	-1.28114
AT3G53150	53.2676	25.8677	38.4158	36.0023	0.00226091	0.0406625	-1.04211	0.11721	1	-0.471559	0.137252	0.806423	-0.56517
AT3G53160	27.1273	7.91171	9.61866	6.68243	0.00115506	0.0236056	-1.77768	0.00507953	0.147445	-1.49584	0.000903963	0.0197108	-2.0213
AT3G53611	15.7199	4.00094	5.15236	7.14132	0.00703113	0.100897	-1.97418	0.0168564	0.35594	-1.60929	0.0950412	0.670205	-1.13833
AT3G53980	112.107	85.0853	8.98537	3.95474	0.0541935	0.454819	-0.397892	4.78132e-24	2.11802e-21	-3.64115	1.16735e-27	3.30377e-25	-4.82515
AT3G54500	45.8657	4.4695	7.33856	28.6446	2.16945e-10	1.51914e-08	-3.35923	2.26351e-08	2.50672e-06	-2.64385	0.0834794	0.622642	-0.679152
AT3G55470	150.646	74.686	74.2798	98.9401	3.35311e-07	1.55996e-05	-1.01226	2.28867e-07	2.09132e-05	-1.02012	0.00355046	0.061625	-0.606537
AT3G55970	917.157	377.716	360.275	311.649	7.27118e-53	4.11569e-50	-1.27987	1.23305e-56	2.51258e-53	-1.34807	9.07577e-64	1.08786e-60	-1.55724
AT3G56500	31.9241	7.02089	13.0433	15.332	4.02362e-05	0.00122555	-2.18492	0.00451722	0.132824	-1.29134	0.0275431	0.302722	-1.0581
AT3G57260	18.4697	0.924574	4.63027	0.228454	3.82036e-05	0.00117417	-4.32023	0.00658904	0.178309	-1.99599	8.22874e-06	0.000314002	-6.33711
AT3G59480	46.179	27.3474	38.6834	16.4661	0.0261012	0.272751	-0.755834	0.45035	1	-0.255523	0.000301531	0.00785716	-1.48774
AT3G59765	75.6011	14.6661	31.3761	7.8881	2.89719e-11	2.3427e-09	-2.36592	1.10558e-05	0.000724388	-1.26874	1.61588e-14	1.94832e-12	-3.26066
AT3G59940	17.8803	5.45164	12.0456	10.759	0.00645511	0.0941453	-1.71361	0.28084	1	-0.569863	0.268462	1	-0.732827
AT3G60120	53.6786	12.2405	18.0902	13.7826	9.48723e-08	4.83303e-06	-2.13269	1.67774e-05	0.00105843	-1.56914	2.20823e-06	9.49306e-05	-1.9615
AT3G60420	75.248	19.7336	23.4427	15.594	6.68171e-09	3.93506e-07	-1.931	8.42818e-08	8.46015e-06	-1.68251	6.54583e-10	4.88587e-08	-2.27066
AT3G60690	149.045	74.3727	138.832	96.0391	4.00027e-07	1.8568e-05	-1.0029	0.556249	1	-0.102408	0.00260681	0.0486883	-0.634054
AT3G62410	50.5691	17.6175	30.9693	15.31	5.58083e-05	0.00166501	-1.52125	0.0274671	0.505626	-0.707418	1.88309e-05	0.000667335	-1.72378
AT3G63380	199.979	96.6066	161.942	89.7336	1.55833e-09	9.74053e-08	-1.04966	0.0458348	0.705953	-0.304372	9.67309e-10	7.03959e-08	-1.15613
AT4G01850	364.083	158.043	206.854	171.289	4.13344e-20	6.63206e-18	-1.20395	3.84698e-11	6.58738e-09	-0.815655	2.72582e-15	3.49333e-13	-1.08783
AT4G01870	248.537	61.5794	78.7918	40.4823	5.1946e-28	1.2753e-25	-2.01294	7.51001e-22	3.06063e-19	-1.65734	3.96522e-36	1.55383e-33	-2.6181
AT4G01985	61.5375	23.4487	17.1393	30.1148	1.78129e-05	0.000575235	-1.39196	2.24034e-07	2.05637e-05	-1.84416	0.00230759	0.0439455	-1.03099
AT4G02890	380.222	173.371	233.253	176.902	3.41188e-19	5.03796e-17	-1.13298	2.45801e-09	3.36154e-07	-0.704946	4.12368e-16	5.61041e-14	-1.10389
AT4G02920	55.6811	29.2611	26.3217	32.0171	0.00326823	0.0550842	-0.928206	0.000873079	0.0339518	-1.08094	0.0191063	0.230372	-0.798347
AT4G04020	27.9456	8.69479	6.93889	6.93508	0.00160774	0.0309867	-1.6844	0.00031083	0.0138292	-2.00984	0.000564678	0.0131502	-2.01064
AT4G05120	87.2081	49.3912	78.0019	43.091	0.0010599	0.0218377	-0.820207	0.484754	1	-0.160954	0.000300287	0.00783477	-1.01707
AT4G06746	323.584	124.827	268.544	162.82	7.90948e-22	1.35438e-19	-1.37421	0.0238611	0.454834	-0.268983	7.29812e-12	6.639e-10	-0.990862
AT4G08170	37.3054	14.0451	21.9393	16.444	0.00115728	0.0236056	-1.40931	0.0517943	0.763627	-0.765868	0.00841717	0.123928	-1.18182
AT4G08555	91.0057	34.4131	58.4152	17.8844	2.2035e-07	1.05154e-05	-1.403	0.00682625	0.183024	-0.639614	3.0544e-12	2.94974e-10	-2.34725
AT4G10500	219.143	102.467	107.622	131.823	3.96386e-11	3.14286e-09	-1.09671	5.957e-10	8.48851e-08	-1.0259	2.32084e-05	0.000807025	-0.73327
AT4G12400	39.0334	14.6621	9.96771	16.1561	0.000982956	0.0203347	-1.41262	2.3682e-05	0.00144916	-1.96938	0.00419493	0.0700083	-1.27263
AT4G12480	32.973	5.29892	5.67035	2.43005	2.28047e-06	9.07601e-05	-2.63752	8.29713e-06	0.00056021	-2.53978	4.57404e-08	2.67064e-06	-3.76223
AT4G13180	98.3168	46.3788	42.755	29.0319	1.21343e-05	0.000416966	-1.08397	2.92799e-06	0.000213848	-1.20134	2.08482e-09	1.46998e-07	-1.7598
AT4G14690	45.4371	2.9267	25.7025	2.79866	6.23689e-11	4.83229e-09	-3.95653	0.0243996	0.460789	-0.82196	1.92709e-10	1.52795e-08	-4.02106
AT4G15550	30.6531	10.6989	10.473	10.7917	0.00185743	0.0345652	-1.51857	0.000936168	0.0361979	-1.54936	0.00318161	0.0570199	-1.50612
AT4G15760	69.8558	42.4915	36.1842	23.5983	0.00798508	0.110844	-0.717205	0.00091838	0.0355776	-0.949019	4.22183e-06	0.000170353	-1.5657
AT4G16770	36.3439	25.5523	26.605	14.0419	0.206086	0.9895	-0.50826	0.26023	1	-0.450016	0.00418289	0.0698645	-1.37198
AT4G16820	22.2726	5.08852	9.67188	6.58137	0.00088188	0.0186799	-2.12995	0.0350067	0.592194	-1.2034	0.00858738	0.125708	-1.75881
AT4G17100	40.505	21.0123	30.7034	19.3507	0.0109164	0.143698	-0.946865	0.241441	1	-0.399702	0.00928214	0.133859	-1.06571
AT4G18050	19.9518	4.10288	6.48098	2.25222	0.000880307	0.018666	-2.28181	0.00590465	0.163922	-1.62224	0.000130727	0.00378922	-3.1471
AT4G18510	89.189	41.3648	72.6336	64.885	2.12741e-05	0.000678407	-1.10846	0.209784	1	-0.296229	0.106883	0.719273	-0.458981
AT4G19880	129.982	116.946	79.5675	58.6592	0.408193	1	-0.152473	0.000542497	0.0222334	-0.708061	1.22731e-06	5.56201e-05	-1.14788
AT4G20970	114.53	76.5815	98.698	29.9492	0.00597266	0.0880644	-0.580659	0.274924	1	-0.214635	2.72036e-12	2.66504e-10	-1.93514
AT4G21920	367.463	188.18	357.822	177.671	1.25837e-14	1.28209e-12	-0.965486	0.738223	1	-0.0383567	2.0388e-14	2.42951e-12	-1.04839
AT4G22330	175.72	98.8096	133.326	87.6839	2.96313e-06	0.000116115	-0.830556	0.0144143	0.316849	-0.398318	3.71656e-07	1.90821e-05	-1.0029
AT4G22530	26.2529	10.2129	6.9839	5.12549	0.0074587	0.106061	-1.36208	0.000817445	0.0319713	-1.91037	0.000213385	0.00583644	-2.35671
AT4G24040	32.7356	11.9926	22.1285	16.3576	0.00159186	0.0307463	-1.44872	0.140726	1	-0.564957	0.0310246	0.328581	-1.00091
AT4G27310	26.1122	5.88083	7.00894	19.1776	0.000311626	0.00757758	-2.15063	0.000817445	0.0319713	-1.89746	0.456334	1	-0.445306
AT4G27450	300.828	143.659	284.149	126.679	3.78512e-14	3.72605e-12	-1.06629	0.48228	1	-0.0822924	9.63642e-16	1.27507e-13	-1.24776
AT4G27560	105.308	48.1566	102.417	44.5774	3.20603e-06	0.0001242	-1.12881	0.835204	1	-0.0401608	3.72367e-06	0.000152033	-1.24023
AT4G27970	50.0103	23.438	43.1433	26.2548	0.0014712	0.0288533	-1.09338	0.470297	1	-0.213091	0.0113584	0.155525	-0.929646
AT4G28280	17.7168	2.84316	5.34823	4.42496	0.000826961	0.0177753	-2.63955	0.00658913	0.178309	-1.72798	0.00455191	0.0750439	-2.00138
AT4G28290	277.342	72.9491	142.417	99.3423	2.1244e-29	5.62193e-27	-1.9267	2.96009e-11	5.24503e-09	-0.961546	4.65598e-19	7.97267e-17	-1.48119
AT4G30190	182.258	180.205	140.082	74.7074	0.874853	1	-0.0163483	0.0192395	0.392043	-0.379711	1.73695e-10	1.39346e-08	-1.28666
AT4G30460	177.898	48.7746	53.2799	39.2439	1.15794e-18	1.65002e-16	-1.86685	3.44687e-17	1.0329e-14	-1.73939	3.95993e-21	7.75879e-19	-2.18051
AT4G31950	13.0873	0.617643	1.08417	0.812457	0.000945551	0.0198225	-4.40525	0.000972342	0.0375254	-3.59351	0.00189339	0.0374579	-4.00973
AT4G31970	224.907	20.0343	9.0811	21.967	1.49416e-45	6.7659e-43	-3.48878	1.75914e-55	3.25872e-52	-4.63032	1.23559e-41	5.85525e-39	-3.35592
AT4G33550	18.3213	3.75685	0.405168	1.47761	0.00252648	0.0442285	-2.28593	3.78634e-06	0.00027167	-5.49886	8.16451e-05	0.0025092	-3.63218
AT4G34131	116.594	48.1133	45.4122	40.6235	5.09344e-08	2.67497e-06	-1.27698	9.58936e-09	1.17712e-06	-1.36034	5.47699e-09	3.69552e-07	-1.52111
AT4G34135	61.3438	32.4225	17.9307	17.514	0.00251922	0.0441773	-0.919921	8.05757e-07	6.81282e-05	-1.77448	2.4694e-06	0.000104831	-1.80841
AT4G34138	74.8117	55.655	46.0244	25.5942	0.0969679	0.650036	-0.426754	0.00835213	0.211681	-0.700867	3.16435e-06	0.000131057	-1.54745
AT4G34230	926.523	427.507	625.531	477.102	2.2581e-43	9.79007e-41	-1.11588	1.76677e-14	4.04511e-12	-0.566745	1.7468e-29	5.23449e-27	-0.957528
AT4G34530	39.9122	8.8907	28.1316	14.6105	5.28876e-06	0.000197019	-2.16646	0.147858	1	-0.504637	0.00166425	0.0334442	-1.44982
AT4G35110	72.6695	45.309	68.2226	36.1162	0.00977618	0.131405	-0.681551	0.674795	1	-0.0910993	0.00103845	0.0222468	-1.0087
AT4G35180	41.4657	18.0886	29.6043	18.7998	0.00259728	0.0451938	-1.19684	0.194312	1	-0.48611	0.00928212	0.133859	-1.1412
AT4G36670	301.693	150.535	219.675	89.7897	5.6816e-13	5.21504e-11	-1.00298	0.000324954	0.0143948	-0.457714	7.75667e-26	2.0527e-23	-1.74846
AT4G37370	38.5006	15.857	13.7016	10.1541	0.00178746	0.0336317	-1.27976	0.0005326	0.0219692	-1.49054	4.67829e-05	0.00151317	-1.92282
AT4G37530	144.091	76.7479	67.5491	77.8406	5.62294e-06	0.000207947	-0.908782	1.39616e-07	1.32941e-05	-1.09297	3.91134e-05	0.00129176	-0.888387
AT4G37710	62.2811	15.0716	29.8416	27.0107	3.44595e-08	1.85272e-06	-2.04697	0.000805788	0.0316979	-1.06147	0.000432106	0.0105957	-1.20526
AT4G37720	19.8828	5.81302	9.57046	10.9743	0.00578184	0.0857471	-1.77416	0.0706386	0.91018	-1.05486	0.152816	0.863305	-0.857396
AT4G39950	76.0075	28.1002	24.0645	32.3404	1.74145e-06	7.18332e-05	-1.43556	1.16625e-07	1.13707e-05	-1.65923	6.57835e-05	0.0020591	-1.2328
AT5G01380	307.058	153.002	232.637	144.051	2.98725e-13	2.76687e-11	-1.00497	0.00143311	0.0517773	-0.400431	3.51077e-13	3.59492e-11	-1.09194
AT5G02490	174.114	43.6802	47.411	25.2918	9.07951e-20	1.42318e-17	-1.99499	1.49957e-18	5.00932e-16	-1.87674	2.14523e-27	5.98814e-25	-2.78329
AT5G02500	755.278	386.736	369.768	286.878	1.54226e-28	3.92832e-26	-0.965661	4.19844e-31	2.85172e-28	-1.03039	1.19134e-44	6.38842e-42	-1.39657
AT5G03610	244.727	114.482	150.899	125.899	1.92904e-12	1.71651e-10	-1.09606	2.11853e-06	0.000158129	-0.697587	8.66014e-09	5.65602e-07	-0.958902
AT5G03630	362.122	177.18	226.09	162.099	5.77425e-16	6.64756e-14	-1.03126	1.7836e-08	2.03041e-06	-0.679579	9.80601e-17	1.43753e-14	-1.1596
AT5G05250	48.1348	17.9742	20.0705	15.0907	0.000186496	0.00489719	-1.42115	0.000632822	0.0254842	-1.26201	6.77251e-05	0.00211188	-1.67342
AT5G05300	46.8113	22.6579	33.2064	17.9618	0.00396374	0.0631502	-1.04684	0.119113	1	-0.495395	0.000693259	0.0157136	-1.38193
AT5G06570	138.351	64.0695	98.3086	55.7032	1.41083e-07	6.9107e-06	-1.11062	0.0091913	0.227614	-0.492943	2.08987e-08	1.28656e-06	-1.3125
AT5G06860	151.372	116.008	95.4302	61.6349	0.0319928	0.315392	-0.383876	0.000344549	0.0150663	-0.665581	5.55358e-09	3.72254e-07	-1.29628
AT5G06870	39.9509	9.67765	11.8779	11.8873	1.39519e-05	0.000469137	-2.0455	8.11686e-05	0.00436404	-1.74995	0.000230669	0.00620916	-1.74881
AT5G06980	81.4638	15.5028	23.426	36.6315	6.50862e-12	5.48042e-10	-2.39363	5.86946e-09	7.38284e-07	-1.79805	0.000140728	0.00405603	-1.15308
AT5G07010	997.367	594.259	508.045	465.121	9.9248e-25	1.98272e-22	-0.747033	4.19382e-37	3.56073e-34	-0.973168	6.85638e-40	3.10472e-37	-1.10052
AT5G07870	28.0753	9.61352	16.8233	11.7962	0.00328742	0.0553161	-1.54616	0.10366	1	-0.738836	0.0176789	0.218992	-1.25097
AT5G08790	771.45	325.753	411.911	305.624	6.97248e-43	2.89955e-40	-1.24379	6.71913e-26	3.33941e-23	-0.905239	1.4659e-42	7.28554e-40	-1.33582
AT5G10625	242.659	156.535	195.075	119.247	1.27783e-05	0.000436151	-0.63245	0.0217877	0.42937	-0.314904	7.99947e-10	5.90599e-08	-1.02498
AT5G11260	123.87	29.6802	84.3547	29.9922	4.7117e-15	5.00053e-13	-2.06125	0.00550967	0.155204	-0.554288	6.99747e-14	7.79166e-12	-2.04617
AT5G11410	34.4392	14.1343	24.6388	14.407	0.00370299	0.0605585	-1.28485	0.244858	1	-0.483121	0.00863869	0.126277	-1.25728
AT5G11670	1189	695.278	713.972	508.637	5.60167e-31	1.63065e-28	-0.774084	6.3114e-28	3.57243e-25	-0.735808	2.45281e-56	2.27186e-53	-1.22504
AT5G11740	2861.59	1463.95	1638.17	1412.12	3.61498e-104	5.2616e-101	-0.966947	1.05869e-75	4.31458e-72	-0.804728	1.34638e-97	2.74351e-94	-1.01895
AT5G12030	60.4404	17.2731	15.1883	11.5993	5.27874e-07	2.37956e-05	-1.80699	9.72521e-08	9.66686e-06	-1.99256	1.83373e-08	1.13574e-06	-2.38147
AT5G13370	42.8839	25.8512	20.7109	13.9704	0.0408278	0.373574	-0.730204	0.00589741	0.163922	-1.05005	0.000269412	0.0070745	-1.61807
AT5G13490	37.3042	18.893	16.4323	13.5206	0.0160465	0.189773	-0.981482	0.00382356	0.116114	-1.1828	0.0028801	0.0523064	-1.46417
AT5G13750	103.261	68.5208	52.5964	45.6799	0.00937033	0.126786	-0.591676	5.69519e-05	0.003197	-0.973254	1.1442e-05	0.000417486	-1.17666
AT5G14470	67.2483	25.7821	36.4565	31.3536	1.64418e-05	0.000536056	-1.38313	0.00219957	0.0743293	-0.883322	0.000768107	0.0171432	-1.10087
AT5G14730	94.7252	53.7497	61.9063	46.6674	0.000737065	0.0160977	-0.817492	0.00841789	0.212554	-0.613662	0.000197829	0.00546228	-1.02133
AT5G14780	115.966	78.4486	79.105	54.1969	0.00623905	0.0917266	-0.563882	0.00802733	0.20625	-0.551861	7.2634e-06	0.000279257	-1.09742
AT5G15120	65.442	25.251	56.0178	37.632	1.92697e-05	0.000619336	-1.37388	0.415075	1	-0.224332	0.0176265	0.218497	-0.798259
AT5G15650	275.605	117.864	137.482	121.942	4.75661e-16	5.5386e-14	-1.22548	5.17362e-12	1.00403e-09	-1.00336	1.96906e-13	2.10071e-11	-1.1764
AT5G15940	11.6231	2.1501	3.46014	1.72853	0.00721729	0.103205	-2.43452	0.0212193	0.423676	-1.74809	0.0132449	0.175448	-2.74938
AT5G15960	78.1623	37.429	52.3657	55.4717	0.000115543	0.00318165	-1.06232	0.0226822	0.436858	-0.577849	0.0989831	0.69122	-0.494719
AT5G16010	484.975	212.784	344.989	202.694	8.04923e-26	1.74488e-23	-1.18852	1.11019e-06	9.04891e-05	-0.491363	6.04787e-25	1.52145e-22	-1.25861
AT5G16960	21.8486	6.67029	6.47876	3.75825	0.00509381	0.0773373	-1.71172	0.00230635	0.0772969	-1.75375	0.00057626	0.0133415	-2.53941
AT5G16970	1162.59	353.456	383.911	212.822	2.58816e-102	3.51593e-99	-1.71774	1.98973e-91	1.01362e-87	-1.5985	1.00624e-149	4.10085e-146	-2.44962
AT5G16980	36.6192	12.2818	11.6072	6.45614	0.000294086	0.00723743	-1.57608	0.000304125	0.0136201	-1.65759	2.0401e-06	8.80745e-05	-2.50386
AT5G17000	95.9766	33.7395	41.2425	21.406	3.06648e-08	1.65306e-06	-1.50825	2.06594e-06	0.000155681	-1.21855	5.34041e-12	4.94644e-10	-2.16467
AT5G17300	18.7485	4.63935	9.69874	3.77824	0.00397158	0.0631895	-2.01478	0.0985972	1	-0.950908	0.00274301	0.0509519	-2.31099
AT5G17920	899.846	391.191	528.181	372.915	2.34847e-47	1.1129e-44	-1.2018	3.92149e-23	1.66476e-20	-0.768644	1.12137e-45	6.17571e-43	-1.27083
AT5G18670	203.993	99.5902	197.683	139.895	1.69544e-09	1.05329e-07	-1.03444	0.764949	1	-0.0453268	0.00249239	0.0468087	-0.544173
AT5G19140	197.14	105.518	159.683	66.369	1.38232e-07	6.78734e-06	-0.901725	0.0502492	0.746847	-0.304007	3.75601e-15	4.78352e-13	-1.57064
AT5G19440	142.68	98.0336	96.3012	65.0157	0.00365959	0.0598968	-0.541431	0.00233391	0.0777093	-0.567153	3.1831e-07	1.64208e-05	-1.13392
AT5G22300	132.965	49.3903	74.6211	99.2731	2.30423e-10	1.60799e-08	-1.42874	5.37464e-05	0.00303377	-0.833387	0.0657228	0.528089	-0.421567
AT5G24600	66.424	27.3428	48.9713	25.6457	4.28991e-05	0.00130083	-1.28054	0.113921	1	-0.439768	6.40515e-05	0.0020204	-1.37299
AT5G25440	140.175	90.8495	106.657	65.6402	0.00121739	0.024708	-0.625678	0.0358226	0.597725	-0.39425	1.2283e-06	5.56201e-05	-1.09458
AT5G25450	99.7915	32.3488	40.0822	25.7175	1.44831e-09	9.08066e-08	-1.62521	2.84039e-07	2.54972e-05	-1.31596	7.80435e-11	6.4646e-09	-1.95617
AT5G36970	24.6069	11.4573	8.4939	11.6322	0.0197154	0.222202	-1.1028	0.00292357	0.0933754	-1.53457	0.0490898	0.447964	-1.08094
AT5G38200	47.1682	19.6535	28.197	18.3563	0.000884729	0.0187014	-1.26303	0.0285582	0.520976	-0.742273	0.000693259	0.0157136	-1.36154
AT5G38900	28.5911	18.2504	7.19176	16.9053	0.110374	0.703215	-0.647637	0.000189956	0.00921605	-1.99115	0.139428	0.811519	-0.75809
AT5G39050	110.816	37.8829	35.9134	29.0108	1.05443e-09	6.73545e-08	-1.54855	2.79094e-10	4.15117e-08	-1.62557	7.00841e-12	6.4329e-10	-1.93351
AT5G39660	46.3594	20.0312	32.055	21.8026	0.00126703	0.025512	-1.21061	0.114503	1	-0.532309	0.00726919	0.109384	-1.08836
AT5G39890	19.4093	4.00057	16.8428	7.68719	0.00149659	0.029211	-2.27847	0.742724	1	-0.204614	0.0538381	0.475742	-1.33622
AT5G40990	9.72531	4.43507	0.767304	1.78736	0.117361	0.729781	-1.13279	0.00632781	0.173905	-3.66387	0.039148	0.38041	-2.44391
AT5G41350	90.098	45.3111	57.0075	32.3426	9.51197e-05	0.00265151	-0.99163	0.0064554	0.176093	-0.660344	4.16949e-07	2.11347e-05	-1.47806
AT5G45430	44.9634	7.74785	10.4485	32.8046	1.28021e-07	6.31645e-06	-2.53688	1.23336e-06	9.81726e-05	-2.10545	0.259065	1	-0.454854
AT5G47070	47.9042	31.176	43.1838	22.7505	0.0559882	0.467379	-0.619717	0.602253	1	-0.149662	0.00604404	0.094811	-1.07425
AT5G47650	30.916	15.4665	21.667	11.2881	0.0182881	0.210484	-0.999209	0.220132	1	-0.512854	0.00318161	0.0570199	-1.45355
AT5G49480	135.006	73.1551	81.4169	55.4518	1.49845e-05	0.00049892	-0.883988	0.000228315	0.0107944	-0.729619	3.48092e-08	2.074e-06	-1.28371
AT5G51440	22.8389	8.52475	5.13607	6.83076	0.0132616	0.163578	-1.42176	0.000543369	0.0222334	-2.15276	0.00555735	0.0886089	-1.74137
AT5G51830	138.609	42.4571	67.8908	39.8415	1.41872e-13	1.34462e-11	-1.70694	6.58607e-07	5.59185e-05	-1.02973	3.43303e-13	3.54922e-11	-1.79868
AT5G52310	380.062	205.1	242.3	116.18	2.23678e-13	2.08123e-11	-0.889904	2.78323e-08	3.04913e-06	-0.649438	2.69783e-31	8.58965e-29	-1.70988
AT5G52640	173.397	36.493	29.2873	28.7388	5.3918e-23	9.98806e-21	-2.24839	2.02626e-26	1.05869e-23	-2.56573	5.80634e-25	1.47895e-22	-2.59301
AT5G54165	39.5533	13.2926	10.7226	13.8518	0.000167919	0.004438	-1.57318	3.56277e-05	0.00209823	-1.88314	0.00090443	0.0197108	-1.51373
AT5G54170	136.189	67.6023	87.8122	85.1833	1.55988e-06	6.50014e-05	-1.01046	0.00131502	0.0486321	-0.633113	0.0019397	0.0380709	-0.676963
AT5G54300	132.514	28.9945	37.5309	37.268	2.06826e-17	2.68439e-15	-2.1923	9.23965e-14	1.96121e-11	-1.82	4.37496e-13	4.43525e-11	-1.83014
AT5G56010	217.139	85.2264	80.8695	67.868	1.12356e-14	1.15049e-12	-1.34925	1.11385e-15	2.98643e-13	-1.42495	4.94265e-18	7.80747e-16	-1.67781
AT5G56030	202.76	77.8829	74.8128	73.1337	3.25889e-14	3.23933e-12	-1.3804	5.7024e-15	1.43454e-12	-1.43842	3.18857e-14	3.71277e-12	-1.47117
AT5G56140	62.8324	31.8937	40.0128	25.7248	0.00138302	0.0273345	-0.978237	0.0235842	0.452325	-0.651045	0.000184587	0.00515655	-1.28835
AT5G57190	24.6478	9.79764	15.8127	7.41506	0.0110959	0.145402	-1.33096	0.163972	1	-0.640378	0.00227312	0.0434142	-1.73293
AT5G57660	89.188	32.3845	41.2024	63.0516	1.34624e-07	6.62618e-06	-1.46155	2.21321e-05	0.00135839	-1.11412	0.0740873	0.57012	-0.500317
AT5G58670	90.4737	43.9788	65.6172	49.2143	6.16062e-05	0.00181147	-1.04069	0.0549813	0.79121	-0.463425	0.00159776	0.0323956	-0.878421
AT5G59080	542.041	258.744	372.375	192.217	2.41043e-24	4.76866e-22	-1.06688	1.70109e-08	1.96949e-06	-0.541646	3.3682e-36	1.34576e-33	-1.49566
AT5G59480	65.7469	23.2731	38.5707	22.5585	3.57456e-06	0.000136822	-1.49826	0.00838823	0.212068	-0.769418	1.05507e-05	0.000391605	-1.54325
AT5G61240	92.8961	50.0522	56.5434	45.0215	0.00029728	0.00728961	-0.892184	0.00324529	0.101425	-0.716259	0.000158509	0.0045174	-1.045
AT5G61660	97.3071	43.7024	45.2624	48.5115	6.4659e-06	0.000234441	-1.15483	1.09184e-05	0.000717693	-1.10423	0.000244064	0.00651865	-1.00422
AT5G61820	169.509	117.399	71.1869	67.9375	0.00170753	0.032397	-0.52994	1.05158e-10	1.71424e-08	-1.25168	2.74669e-10	2.14442e-08	-1.31908
AT5G62350	2897.56	1407.31	2109.83	1367.65	5.49705e-119	1.0183e-115	-1.0419	3.66736e-29	2.13513e-26	-0.457708	8.32616e-110	1.88513e-106	-1.08314
AT5G62430	21.3805	6.77911	8.60176	8.84239	0.00794698	0.11065	-1.65713	0.0293824	0.528041	-1.31359	0.0443408	0.41908	-1.27379
AT5G63790	754.137	345.5	395.328	274.202	2.63394e-36	9.25377e-34	-1.12614	1.22003e-26	6.54227e-24	-0.931778	6.19616e-48	3.82603e-45	-1.45958
AT5G64120	146.784	47.0627	64.8476	42.6955	1.99816e-13	1.87634e-11	-1.64104	1.25328e-08	1.50224e-06	-1.17857	1.13738e-13	1.23278e-11	-1.78154
AT5G64250	227.422	130.421	117.809	85.1139	1.85466e-07	8.93435e-06	-0.802197	3.38428e-09	4.47801e-07	-0.94892	8.03237e-15	1.00414e-12	-1.4179
AT5G64510	27.1494	9.11965	8.30211	23.7949	0.00249096	0.0438938	-1.57387	0.00118779	0.0449047	-1.70937	0.888821	1	-0.190266
AT5G64530	92.5522	46.2656	61.1452	70.1539	5.85232e-05	0.00173585	-1.00033	0.00989877	0.240701	-0.598027	0.136892	0.806423	-0.399744
AT5G64810	90.9253	37.5158	56.9691	29.3819	2.29191e-06	9.10374e-05	-1.27718	0.00515178	0.149116	-0.674502	3.87206e-08	2.2738e-06	-1.62975
AT5G65240	38.2337	23.1121	29.009	15.7721	0.0552083	0.461435	-0.726196	0.274784	1	-0.398344	0.00596261	0.0939676	-1.27747
AT5G67080	60.8989	29.8283	45.0598	43.8807	0.00107706	0.0221019	-1.02973	0.121347	1	-0.434576	0.171727	0.916042	-0.472828
AT5G67480	34.608	17.506	25.5174	11.7576	0.019486	0.220785	-0.983257	0.252651	1	-0.439624	0.00185073	0.0368285	-1.55751

## Sheet: Table S4
Supplementary Table S4. List of primers used in this study
Primers	Sequences	Purpose
Mi31999-gene-F	ATGTTTATTTCTTCTATAAATAAAACAATAAAAACAACACAGAC	Clone Minc31999
Mi31999-gene-R	TTAAAATATTCTTCTTCTATATCTCCACCAAAGTATTAAAGCAG
Mi31999-cds-F	ATGTTTATTTCTTCTATAAATAAAACAATAAAAAC
Mi31999-cds-R	TTAAAATATTCTTCTTCTATATCTCCACC
pMAL-c5X-mi-F	ATCGTCGACGGATCCGAATTCATGTTCATCAGCAGCATCAACAAGAC	Construct pMAL-c5X-Minc31999
pMAL-c5X-mi-R	CTTTCGTTTTATTTGAAGCTTTTAAAAAATACGACGGCGATAGCGC
pET30a-At34640-F	GCCATGGCTGATATCGGATCCATGGGGAGCTTGGGGACG	Construct pET-30a-AT4G34640
pET30a-At34640-R	TGCGGCCGCAAGCTTGTCGACGTTTGCTCTGAGATATGCAAAGAC
Mi-GAPDH-F	CGTGCAGCGGTTGAGAAGGA	RT-qPCR
Mi-GAPDH-R	GCGTCCGTGGGTGGAATCAT
Mi31999-QP-F	TCTGAGGCACAAAATAAAGAGGCAC
Mi31999-QP-R	TGTAAAATGCTTGGAGGGCGAG
At-Actin-F	GGTAACATTGTGCTCAGTGGTGG
At-Actin-R	AACGACCTTAATCTTCATGCTGC
pSAT5-up-mi-F	GAGTCTCATATTCACTCTCAATCCATGGTCTAGACTCGCCCTCCAAGCATTTTAC	Construct pSAT5-Mi-Rnai
pSAT5-up-mi-R	AATTCGAAGCTTGAGCTCGAGCAGTAAAGTGGTTGCTCTCAAC
pSAT5-down-mi-F	ATCTAGACTAGGTGGATCCCGGGCCCGCGGTACCCTCGCCCTCCAAGCATTTTAC
pSAT5-down-mi-R	GGTCAATTTGCAGGTCTGCAGCAGTAAAGTGGTTGCTCTCAAC
pSAT5-up-gfp-F	CATGCCATGGTCTAGAACCACATGAAGCAGCACGAC	Construct pSAT5-GFP-Rnai
pSAT5-up-gfp-R	CCGCTCGAGCGTTCTTCTGCTTGTCGGCC
pSAT5-down-gfp-F	GGGGTACCACCACATGAAGCAGCACGAC
pSAT5-down-gfp-R	AACTGCAGCGTTCTTCTGCTTGTCGGCC
Super1300-HA-mi-F	AAAGCTTCTGCAGGGGCCCGGGGTCGACATGTTTATTTCTTCTATAAATAAAAC	Construct Supper1300-HA-Mi
Super1300-HA-mi-R	CATCGTATGGGTAGGTACCAAATATTCTTCTTCTATATCTCCACC
Super1300-HA-gfp-F	AAAGCTTCTGCAGGGGCCCGGGGTCGACATGGTGAGCAAGGGCGAG	Construct Supper1300-HA-GFP
Super1300-HA-gfp-R	CATCGTATGGGTAGGTACCAAGATCTACCATGTACAGCTCGTCC
AT5G13930-F	GCTTCTTGGTCTCCGTCCTTC	RT-qPCR of upregulated DEGs
AT5G13930-R	GCGCCATCACTGAAAAGAGCC
AT1G22070-F	AGGACCAGCTGGGAATATGAACTC
AT1G22070-R	CATGCGGAAGAGATTTGCGTAGTG
AT5G65210-F	CCGGATGAAATCGTCTGCTGC
AT5G65210-R	TGGCAAAAGAACCTTGAGAAGATCG
AT5G26130-F	CGGAGCAATACGCCTGGAAC
AT5G26130-R	GACCCACAATTTCACTGCCTC
AT4G33720-F	GGCAGTTCACAACCGAGCAC
AT4G33720-R	CACCCACATGTCAACTGCTGC
AT4G07820-F	CGTGCTCGAGTTTCTGTAGGC
AT4G07820-R	CCGCTTTTATGGTCTCCCCG
AT2G28190-F	CTCCACCGTCTCCAATCTGTTTC
AT2G28190-R	TGAGGCCCTGGAGTGAGACC
AT4G35090-F	ACACCAGAGAGGGGAACTTTGATC
AT4G35090-R	AAACTTTCAGGGTGGTGGGAG
AT1G75040-F	GCTCGGCGATGGAGGATTTG	RT-qPCR of downregulated DEGs
AT1G75040-R	GCCGCCGTTACATCTTAGACCG
AT2G26150-F	CTGGGATGTCATGTGTTGAGGTTG
AT2G26150-R	CGTCATCATCTGCTGCTGTCTC
AT5G56030-F	GGAGATCAACAAGGAGGAGTACGC
AT5G56030-R	CCGAGGTACTCAGGGATGATGTC
AT5G56010-F	GGAGGTTTCTCATGAGTGGGATTTG
AT5G56010-R	GCTTGATGTTGTTGGGCTTCTTC
AT5G52640-F	GGAGGGTCAGCTAGAATTCAAGG
AT5G52640-R	CACAAAGCTGAGGTACTCTGGG
AT3G09440-F	GAGAACCGCCTGTGAGAGAG
AT3G09440-R	GCTGGACCTTGGGGATACG
AT3G12580-F	CCATCACTCGTGCTAGGTTCG
AT3G12580-R	TTGCACAGCTGCTCCGTAAG
AT5G12030-F	GCGAGACGCAAAGGCAATG
AT5G12030-R	CTTCCCCATCCTCCTCTCCATC
